# Supplementary material for: Differential Expression Spectrum of circRNA in Plasma Exosomes in Dilated Cardiomyopathy With Heart Failure
Source: J Cell Mol Med. 2024 Dec 24;28(24):e70258. doi: 10.1111/jcmm.70258 (PMC11668728; doi:10.1111/jcmm.70258)
Supplement: Supplementary file 2 — Table S2. Predicted target genes of the 49 circRNAs, with 25 candidate genes identified using TargetScan and miRanda algorithms. [file JCMM-28-e70258-s003.csv]

	hubgene	data_ClusteringCoefficient	data_deg	data_bte	data_Eccentricity	data_Radiality	data_MNC	data_DMNC	data_clo	data_EC	detected_no
1	CAMK2B	data_ClusteringCoefficient	data_deg	data_bte	NA	data_Radiality	data_MNC	data_DMNC	data_clo	data_EC	8
2	FAIM2	data_ClusteringCoefficient	data_deg	data_bte	NA	data_Radiality	data_MNC	data_DMNC	data_clo	data_EC	8
3	PLXNA4	data_ClusteringCoefficient	data_deg	data_bte	NA	data_Radiality	data_MNC	data_DMNC	data_clo	data_EC	8
4	PTPRT	data_ClusteringCoefficient	data_deg	data_bte	NA	data_Radiality	data_MNC	data_DMNC	data_clo	data_EC	8
5	NAT8L	data_ClusteringCoefficient	data_deg	NA	NA	data_Radiality	data_MNC	data_DMNC	data_clo	data_EC	7
6	PHYHIP	data_ClusteringCoefficient	data_deg	NA	NA	data_Radiality	data_MNC	data_DMNC	data_clo	data_EC	7
7	RASL10B	data_ClusteringCoefficient	data_deg	data_bte	NA	data_Radiality	data_MNC	data_DMNC	data_clo	NA	7
8	PPP1R9B	data_ClusteringCoefficient	data_deg	data_bte	NA	data_Radiality	NA	NA	data_clo	data_EC	6
9	VAPB	data_ClusteringCoefficient	data_deg	data_bte	NA	data_Radiality	NA	NA	data_clo	NA	5
10	XKR7	NA	NA	NA	NA	data_Radiality	data_MNC	data_DMNC	data_clo	data_EC	5
11	ATP5H	data_ClusteringCoefficient	data_deg	data_bte	NA	NA	NA	NA	NA	NA	3
12	LYNX1	NA	NA	NA	NA	NA	data_MNC	data_DMNC	NA	data_EC	3
13	SCRT2	NA	NA	NA	NA	NA	data_MNC	data_DMNC	NA	data_EC	3
14	BCL6B	NA	NA	NA	data_Eccentricity	NA	NA	NA	NA	NA	1
15	FGF11	NA	NA	NA	data_Eccentricity	NA	NA	NA	NA	NA	1
16	GJA9	NA	NA	NA	data_Eccentricity	NA	NA	NA	NA	NA	1
17	KATNBL1	NA	NA	NA	data_Eccentricity	NA	NA	NA	NA	NA	1
18	MRPL48	NA	NA	data_bte	NA	NA	NA	NA	NA	NA	1
19	PODXL	NA	NA	NA	data_Eccentricity	NA	NA	NA	NA	NA	1
20	SDR9C7	NA	NA	NA	data_Eccentricity	NA	NA	NA	NA	NA	1
21	TMEM184B	NA	NA	NA	data_Eccentricity	NA	NA	NA	NA	NA	1
22	TMIE	NA	NA	NA	data_Eccentricity	NA	NA	NA	NA	NA	1
23	TNNT3	NA	NA	data_bte	NA	NA	NA	NA	NA	NA	1
24	YIPF3	NA	NA	NA	data_Eccentricity	NA	NA	NA	NA	NA	1
25	ZNF197	NA	NA	NA	data_Eccentricity	NA	NA	NA	NA	NA	1
