# Supplementary material for: Differential Expression Spectrum of circRNA in Plasma Exosomes in Dilated Cardiomyopathy With Heart Failure
Source: J Cell Mol Med. 2024 Dec 24;28(24):e70258. doi: 10.1111/jcmm.70258 (PMC11668728; doi:10.1111/jcmm.70258)
Supplement: Supplementary file 3 — Table S3. Gene set analysis of DCM‐exosome‐circRNAs using C1‐C8 and hallmark gene sets from the MsigDB database. [file JCMM-28-e70258-s002.csv]

	Category	ID	Description	GeneRatio	BgRatio	pvalue	p.adjust	qvalue	geneID	Count
1	C1	chr7q33	chr7q33	3/153	54/40721	0.00112095083420234	0.0975227225756037	0.0884961184896585	CHRM2/TRIM24/SLC35B4	3
2	C1	chr7q32	chr7q32	3/153	94/40721	0.00543031768432068	0.23621881926795	0.214354645433711	NRF1/PLXNA4/PODXL	3
3	C1	chr4p16	chr4p16	4/153	213/40721	0.00871532787324646	0.252744508324147	0.229350733506486	CTBP1/NAT8L/FGFRL1/RGS12	4
4	C1	chr7p13	chr7p13	2/153	51/40721	0.0158531713085473	0.30968218856451	0.281018319931497	UBE2D4/CAMK2B	2
5	C1	chr17p12	chr17p12	2/153	63/40721	0.0235839545747081	0.30968218856451	0.281018319931497	HS3ST3B1/TVP23C-CDRT4	2
6	C1	chr3p21	chr3p21	4/153	304/40721	0.0281475029964286	0.30968218856451	0.281018319931497	ZNF197/LSMEM2/TMIE/UCN2	4
7	C1	chrYq11	chrYq11	4/153	308/40721	0.0293322695376839	0.30968218856451	0.281018319931497	CDY2B/CDY2A/CDY1B/CDY1	4
8	C1	chr6p21	chr6p21	5/153	472/40721	0.0333216251828387	0.30968218856451	0.281018319931497	TAP2/YIPF3/B3GALT4/TTBK1/PGC	5
9	C1	chr9q22	chr9q22	3/153	189/40721	0.0347128489174136	0.30968218856451	0.281018319931497	CCDC180/SEC61B/PTCH1	3
10	C1	chr2q12	chr2q12	2/153	79/40721	0.0357895984610326	0.30968218856451	0.281018319931497	ST6GAL2/IL1RL2	2
11	C1	chr17p13	chr17p13	4/153	338/40721	0.0391552192437886	0.30968218856451	0.281018319931497	BCL6B/CAMKK1/MNT/FGF11	4
12	C1	chrXq28	chrXq28	3/153	209/40721	0.0445671149211504	0.32311158317834	0.293204703428621	CTAG1A/CTAG1B/VBP1	3
13	C1	chr12q14	chr12q14	2/153	108/40721	0.0625918586421423	0.418883977066645	0.380112501875358	WIF1/TSFM	2
14	C1	chr3q29	chr3q29	2/153	125/40721	0.0806111940229258	0.459884159879075	0.417317749436548	FBXO45/TFRC	2
15	C1	chr16q24	chr16q24	2/153	130/40721	0.0861836670795922	0.459884159879075	0.417317749436548	KIAA0513/C16orf74	2
16	C1	chr8p21	chr8p21	2/153	130/40721	0.0861836670795922	0.459884159879075	0.417317749436548	PHYHIP/DMTN	2
17	C1	chr1p34	chr1p34	3/153	281/40721	0.0898624220453366	0.459884159879075	0.417317749436548	GJA9/EPHA10/SZT2	3
18	C1	chr17q25	chr17q25	3/153	297/40721	0.101804073586617	0.492053022335318	0.446509094678147	SRSF2/MAFG/FADS6	3
19	C1	chr16q22	chr16q22	2/153	179/40721	0.145858183823692	0.585734210657798	0.531519247420869	TRADD/ELMO3	2
20	C1	chr6q15	chr6q15	1/153	49/40721	0.168531798007375	0.585734210657798	0.531519247420869	PM20D2	1
21	C1	chr22q11	chr22q11	3/153	390/40721	0.181606459076289	0.585734210657798	0.531519247420869	DGCR2/GGT5/BCL2L13	3
22	C1	chr12q24	chr12q24	3/153	391/40721	0.18254227609983	0.585734210657798	0.531519247420869	HRK/KNTC1/SETD1B	3
23	C1	chr3q23	chr3q23	1/153	56/40721	0.190182559155645	0.585734210657798	0.531519247420869	PRR23A	1
24	C1	chr7q22	chr7q22	2/153	213/40721	0.190986453102405	0.585734210657798	0.531519247420869	CYP3A5/GIGYF1	2
25	C1	chr15q14	chr15q14	1/153	57/40721	0.193229456203454	0.585734210657798	0.531519247420869	KATNBL1	1
26	C1	chr5q22	chr5q22	1/153	57/40721	0.193229456203454	0.585734210657798	0.531519247420869	ATG12	1
27	C1	chr16p13	chr16p13	3/153	404/40721	0.194823544576763	0.585734210657798	0.531519247420869	IFT140/CASKIN1/SNX29	3
28	C1	chr20q13	chr20q13	3/153	405/40721	0.195776787150713	0.585734210657798	0.531519247420869	VAPB/RIMS4/PTPRT	3
29	C1	chr12q13	chr12q13	3/153	411/40721	0.201520377515323	0.585734210657798	0.531519247420869	ANKRD52/FAIM2/SDR9C7	3
30	C1	chr12q12	chr12q12	1/153	61/40721	0.205303575056385	0.585734210657798	0.531519247420869	MUC19	1
31	C1	chr5q35	chr5q35	2/153	226/40721	0.208709891153928	0.585734210657798	0.531519247420869	CREBRF/CPLX2	2
32	C1	chr12p11	chr12p11	1/153	78/40721	0.254647405714509	0.624853730804791	0.567017904541552	TSPAN11	1
33	C1	chr10p15	chr10p15	1/153	83/40721	0.268572202742982	0.624853730804791	0.567017904541552	KLF6	1
34	C1	chr4q25	chr4q25	1/153	88/40721	0.282238523161218	0.624853730804791	0.567017904541552	OSTC	1
35	C1	chr15q13	chr15q13	1/153	96/40721	0.303578870025898	0.624853730804791	0.567017904541552	CHRNA7	1
36	C1	chr16q23	chr16q23	1/153	104/40721	0.324288753940425	0.624853730804791	0.567017904541552	MLKL	1
37	C1	chr6q23	chr6q23	1/153	111/40721	0.341907288022037	0.624853730804791	0.567017904541552	BCLAF1	1
38	C1	chr5q33	chr5q33	1/153	114/40721	0.349317662923864	0.624853730804791	0.567017904541552	ATOX1	1
39	C1	chr15q24	chr15q24	1/153	118/40721	0.359069359998718	0.624853730804791	0.567017904541552	RCN2	1
40	C1	chr20p13	chr20p13	1/153	118/40721	0.359069359998718	0.624853730804791	0.567017904541552	SCRT2	1
41	C1	chr9p21	chr9p21	1/153	121/40721	0.366287723000974	0.624853730804791	0.567017904541552	ELAVL2	1
42	C1	chr7p22	chr7p22	1/153	123/40721	0.371055037100326	0.624853730804791	0.567017904541552	ZNF853	1
43	C1	chr15q22	chr15q22	1/153	125/40721	0.375786720123944	0.624853730804791	0.567017904541552	MTFMT	1
44	C1	chr1p35	chr1p35	1/153	130/40721	0.387461773161027	0.624853730804791	0.567017904541552	THEMIS2	1
45	C1	chr2q35	chr2q35	1/153	130/40721	0.387461773161027	0.624853730804791	0.567017904541552	TMBIM1	1
46	C1	chr5q14	chr5q14	1/153	130/40721	0.387461773161027	0.624853730804791	0.567017904541552	ATP6AP1L	1
47	C1	chr6p12	chr6p12	1/153	130/40721	0.387461773161027	0.624853730804791	0.567017904541552	DST	1
48	C1	chr21q22	chr21q22	2/153	357/40721	0.388500734526183	0.624853730804791	0.567017904541552	SON/KRTAP10-10	2
49	C1	chr9q31	chr9q31	1/153	131/40721	0.389770618686054	0.624853730804791	0.567017904541552	CYLC2	1
50	C1	chr2p13	chr2p13	1/153	138/40721	0.405692239991554	0.624853730804791	0.567017904541552	SMYD5	1
51	C1	chr3q21	chr3q21	1/153	140/40721	0.410164989650267	0.624853730804791	0.567017904541552	SEC22A	1
52	C1	chr17q12	chr17q12	1/153	144/40721	0.419010406991652	0.624853730804791	0.567017904541552	RASL10B	1
53	C1	chr12q23	chr12q23	1/153	146/40721	0.423383569699584	0.624853730804791	0.567017904541552	ASCL4	1
54	C1	chr7q36	chr7q36	1/153	147/40721	0.425557871950624	0.624853730804791	0.567017904541552	ZNF862	1
55	C1	chr1q21	chr1q21	2/153	395/40721	0.437942462849074	0.624853730804791	0.567017904541552	UBE2Q1/CHTOP	2
56	C1	chr16p12	chr16p12	1/153	161/40721	0.455156471542133	0.624853730804791	0.567017904541552	PRKCB	1
57	C1	chr3p22	chr3p22	1/153	166/40721	0.465355999336541	0.624853730804791	0.567017904541552	TRANK1	1
58	C1	chr15q21	chr15q21	1/153	168/40721	0.469382493444077	0.624853730804791	0.567017904541552	C15orf48	1
59	C1	chr7q21	chr7q21	1/153	168/40721	0.469382493444077	0.624853730804791	0.567017904541552	FAM133B	1
60	C1	chr2q31	chr2q31	1/153	170/40721	0.473378860059386	0.624853730804791	0.567017904541552	DLX1	1
61	C1	chr11q13	chr11q13	2/153	434/40721	0.486368745808952	0.624853730804791	0.567017904541552	MRPL48/PACS1	2
62	C1	chr8q21	chr8q21	1/153	179/40721	0.490995648149651	0.624853730804791	0.567017904541552	PAG1	1
63	C1	chr11q24	chr11q24	1/153	185/40721	0.50241363186378	0.624853730804791	0.567017904541552	PATE4	1
64	C1	chr10q24	chr10q24	1/153	186/40721	0.504291733164472	0.624853730804791	0.567017904541552	SH3PXD2A	1
65	C1	chr3q13	chr3q13	1/153	188/40721	0.508026834230497	0.624853730804791	0.567017904541552	ABHD10	1
66	C1	chr9q21	chr9q21	1/153	189/40721	0.509883886369809	0.624853730804791	0.567017904541552	SPATA31D1	1
67	C1	chr14q24	chr14q24	1/153	193/40721	0.517242712154574	0.624853730804791	0.567017904541552	VASH1	1
68	C1	chr17q21	chr17q21	2/153	461/40721	0.518354084169206	0.624853730804791	0.567017904541552	KRTAP4-4/PPP1R9B	2
69	C1	chr15q26	chr15q26	1/153	194/40721	0.519065201915735	0.624853730804791	0.567017904541552	LINC00923	1
70	C1	chr18q21	chr18q21	1/153	195/40721	0.52088085627226	0.624853730804791	0.567017904541552	CCDC68	1
71	C1	chr2q33	chr2q33	1/153	198/40721	0.526287061130398	0.624853730804791	0.567017904541552	ZDBF2	1
72	C1	chr17p11	chr17p11	1/153	199/40721	0.528075627614791	0.624853730804791	0.567017904541552	UBBP4	1
73	C1	chr10q26	chr10q26	1/153	201/40721	0.531632658583851	0.624853730804791	0.567017904541552	GPR26	1
74	C1	chr10q22	chr10q22	1/153	202/40721	0.533401172977649	0.624853730804791	0.567017904541552	NUTM2E	1
75	C1	chr1p13	chr1p13	1/153	205/40721	0.538667009314475	0.624853730804791	0.567017904541552	NBPF6	1
76	C1	chr1q23	chr1q23	1/153	218/40721	0.560811738563769	0.639246828457399	0.580078791703629	GPATCH4	1
77	C1	chr8p23	chr8p23	1/153	221/40721	0.565770181508273	0.639246828457399	0.580078791703629	FAM86B2	1
78	C1	chr1q42	chr1q42	1/153	231/40721	0.58190009986725	0.648049230010742	0.588066451915374	COA6	1
79	C1	chrXp22	chrXp22	1/153	238/40721	0.592835469764838	0.648049230010742	0.588066451915374	SMPX	1
80	C1	chr20q11	chr20q11	1/153	240/40721	0.595907337940912	0.648049230010742	0.588066451915374	XKR7	1
81	C1	chr1q32	chr1q32	1/153	270/40721	0.639316053107654	0.686672797782295	0.623115061508435	CD46	1
82	C1	chr5q31	chr5q31	1/153	291/40721	0.666913459969198	0.707578914845368	0.642086129623746	HBEGF	1
83	C1	chr22q13	chr22q13	1/153	308/40721	0.687709419641096	0.720852042274401	0.654130709867878	TMEM184B	1
84	C1	chr8q24	chr8q24	1/153	324/40721	0.706101846211378	0.726121073631989	0.658912045038103	LYNX1	1
85	C1	chr14q11	chr14q11	1/153	327/40721	0.70942863515769	0.726121073631989	0.658912045038103	RNASE13	1
86	C1	chr11q12	chr11q12	1/153	338/40721	0.721309925400279	0.729697250114236	0.662157214259742	YPEL4	1
87	C1	chrXp11	chrXp11	1/153	371/40721	0.754134346560339	0.754134346560339	0.684332437895045	IQSEC2	1
88	C2	SARTIPY_NORMAL_AT_INSULIN_RESISTANCE_DN	SARTIPY_NORMAL_AT_INSULIN_RESISTANCE_DN	3/147	19/21728	0.000271525452332798	0.434186588263321	0.427714077516469	CREBRF/FBXO45/C16orf74	3
89	C2	WELCH_GATA1_TARGETS	WELCH_GATA1_TARGETS	3/147	25/21728	0.000625605708169231	0.434186588263321	0.427714077516469	TFRC/MAFG/DMTN	3
90	C2	GLASS_IGF2BP1_CLIP_TARGETS_KNOCKDOWN_DN	GLASS_IGF2BP1_CLIP_TARGETS_KNOCKDOWN_DN	5/147	117/21728	0.00120818849724671	0.434186588263321	0.427714077516469	FBXO45/SH3PXD2A/ANKRD52/PODXL/SLC35B4	5
91	C2	REACTOME_CREB1_PHOSPHORYLATION_THROUGH_THE_ACTIVATION_OF_CAMKII_CAMKK_CAMKIV_CASCASDE	REACTOME_CREB1_PHOSPHORYLATION_THROUGH_THE_ACTIVATION_OF_CAMKII_CAMKK_CAMKIV_CASCASDE	2/147	8/21728	0.00123937902092103	0.434186588263321	0.427714077516469	CAMK2B/CAMKK1	2
92	C2	BLANCO_MELO_INFLUENZA_A_INFECTION_A594_CELLS_DN	BLANCO_MELO_INFLUENZA_A_INFECTION_A594_CELLS_DN	5/147	118/21728	0.00125487453255295	0.434186588263321	0.427714077516469	MAFG/GIGYF1/NAT8L/CPLX2/ZBTB7A	5
93	C2	REACTOME_CAMK_IV_MEDIATED_PHOSPHORYLATION_OF_CREB	REACTOME_CAMK_IV_MEDIATED_PHOSPHORYLATION_OF_CREB	2/147	10/21728	0.00197423391308933	0.569237444940757	0.560751702682741	CAMK2B/CAMKK1	2
94	C2	ACEVEDO_LIVER_CANCER_WITH_H3K9ME3_UP	ACEVEDO_LIVER_CANCER_WITH_H3K9ME3_UP	5/147	139/21728	0.0025759658337672	0.57672557052746	0.568128201207154	ZDBF2/CDY2B/CDY2A/CDY1B/CDY1	5
95	C2	PETRETTO_BLOOD_PRESSURE_UP	PETRETTO_BLOOD_PRESSURE_UP	2/147	12/21728	0.00286994858307002	0.57672557052746	0.568128201207154	ZBTB7A/NOVA2	2
96	C2	EBAUER_MYOGENIC_TARGETS_OF_PAX3_FOXO1_FUSION	EBAUER_MYOGENIC_TARGETS_OF_PAX3_FOXO1_FUSION	3/147	48/21728	0.00419989022774207	0.57672557052746	0.568128201207154	SMPX/TNNT3/HBEGF	3
97	C2	BLANCO_MELO_BETA_INTERFERON_TREATED_BRONCHIAL_EPITHELIAL_CELLS_UP	BLANCO_MELO_BETA_INTERFERON_TREATED_BRONCHIAL_EPITHELIAL_CELLS_UP	8/147	378/21728	0.00427589585490873	0.57672557052746	0.568128201207154	KLF6/TAP2/TFRC/THEMIS2/TRANK1/HBEGF/PODXL/MLKL	8
98	C2	HIRSCH_CELLULAR_TRANSFORMATION_SIGNATURE_DN	HIRSCH_CELLULAR_TRANSFORMATION_SIGNATURE_DN	4/147	102/21728	0.00511872781374554	0.57672557052746	0.568128201207154	SRSF2/DST/BCLAF1/NFIC	4
99	C2	FINETTI_BREAST_CANCER_KINOME_GREEN	FINETTI_BREAST_CANCER_KINOME_GREEN	2/147	16/21728	0.00512639351169819	0.57672557052746	0.568128201207154	PRKCB/MLKL	2
100	C2	REACTOME_GAB1_SIGNALOSOME	REACTOME_GAB1_SIGNALOSOME	2/147	17/21728	0.00578425337539645	0.57672557052746	0.568128201207154	PAG1/HBEGF	2
101	C2	WP_SEROTONIN_AND_ANXIETY	WP_SEROTONIN_AND_ANXIETY	2/147	17/21728	0.00578425337539645	0.57672557052746	0.568128201207154	PRKCB/CAMK2B	2
102	C2	ABE_VEGFA_TARGETS	ABE_VEGFA_TARGETS	2/147	19/21728	0.00720880077716609	0.57672557052746	0.568128201207154	HBEGF/PODXL	2
103	C2	GARGALOVIC_RESPONSE_TO_OXIDIZED_PHOSPHOLIPIDS_GREY_UP	GARGALOVIC_RESPONSE_TO_OXIDIZED_PHOSPHOLIPIDS_GREY_UP	2/147	19/21728	0.00720880077716609	0.57672557052746	0.568128201207154	CREBRF/CCDC68	2
104	C2	REACTOME_AFLATOXIN_ACTIVATION_AND_DETOXIFICATION	REACTOME_AFLATOXIN_ACTIVATION_AND_DETOXIFICATION	2/147	19/21728	0.00720880077716609	0.57672557052746	0.568128201207154	CYP3A5/GGT5	2
105	C2	KEGG_CALCIUM_SIGNALING_PATHWAY	KEGG_CALCIUM_SIGNALING_PATHWAY	5/147	178/21728	0.00731679239313226	0.57672557052746	0.568128201207154	CHRNA7/CHRM2/PRKCB/CAMK2B/SLC8A2	5
106	C2	BIOCARTA_ARENRF2_PATHWAY	BIOCARTA_ARENRF2_PATHWAY	2/147	20/21728	0.00797446071904737	0.57672557052746	0.568128201207154	MAFG/PRKCB	2
107	C2	WP_WNT_SIGNALING	WP_WNT_SIGNALING	4/147	117/21728	0.00826365639237412	0.57672557052746	0.568128201207154	WIF1/CTBP1/PRKCB/CAMK2B	4
108	C2	TIAN_TNF_SIGNALING_NOT_VIA_NFKB	TIAN_TNF_SIGNALING_NOT_VIA_NFKB	2/147	22/21728	0.00961002308789668	0.57672557052746	0.568128201207154	KLF6/MNT	2
109	C2	DANG_REGULATED_BY_MYC_UP	DANG_REGULATED_BY_MYC_UP	3/147	68/21728	0.0110334075833429	0.57672557052746	0.568128201207154	SRSF2/TFRC/UCN2	3
110	C2	BARIS_THYROID_CANCER_UP	BARIS_THYROID_CANCER_UP	2/147	24/21728	0.0113812619060719	0.57672557052746	0.568128201207154	NRF1/CD46	2
111	C2	BIOCARTA_WNT_PATHWAY	BIOCARTA_WNT_PATHWAY	2/147	24/21728	0.0113812619060719	0.57672557052746	0.568128201207154	WIF1/CTBP1	2
112	C2	LEIN_NEURON_MARKERS	LEIN_NEURON_MARKERS	3/147	69/21728	0.0114787390474843	0.57672557052746	0.568128201207154	TRANK1/FAIM2/CAMK2B	3
113	C2	EBAUER_TARGETS_OF_PAX3_FOXO1_FUSION_UP	EBAUER_TARGETS_OF_PAX3_FOXO1_FUSION_UP	5/147	200/21728	0.0117279207512886	0.57672557052746	0.568128201207154	SMPX/KLF6/TNNT3/HBEGF/CAMK2B	5
114	C2	PEART_HDAC_PROLIFERATION_CLUSTER_DN	PEART_HDAC_PROLIFERATION_CLUSTER_DN	3/147	71/21728	0.0124001717468652	0.57672557052746	0.568128201207154	CTBP1/KNTC1/NFIC	3
115	C2	BLANCO_MELO_HUMAN_PARAINFLUENZA_VIRUS_3_INFECTION_A594_CELLS_UP	BLANCO_MELO_HUMAN_PARAINFLUENZA_VIRUS_3_INFECTION_A594_CELLS_UP	5/147	204/21728	0.0126888817012734	0.57672557052746	0.568128201207154	KLF6/TAP2/THEMIS2/TRANK1/PODXL	5
116	C2	GROSS_HYPOXIA_VIA_ELK3_UP	GROSS_HYPOXIA_VIA_ELK3_UP	5/147	209/21728	0.013963393199821	0.57672557052746	0.568128201207154	SRSF2/TFRC/BCL6B/NFIC/RGS12	5
117	C2	RIZKI_TUMOR_INVASIVENESS_3D_UP	RIZKI_TUMOR_INVASIVENESS_3D_UP	5/147	209/21728	0.013963393199821	0.57672557052746	0.568128201207154	WIF1/VAPB/CTBP1/TAP2/UBE2D4	5
118	C2	LIU_SOX4_TARGETS_UP	LIU_SOX4_TARGETS_UP	4/147	139/21728	0.0148212708990413	0.57672557052746	0.568128201207154	CREBRF/TMEM184B/DST/HBEGF	4
119	C2	COLIN_PILOCYTIC_ASTROCYTOMA_VS_GLIOBLASTOMA_DN	COLIN_PILOCYTIC_ASTROCYTOMA_VS_GLIOBLASTOMA_DN	2/147	28/21728	0.0153152258206345	0.57672557052746	0.568128201207154	TFRC/TRIM24	2
120	C2	GARGALOVIC_RESPONSE_TO_OXIDIZED_PHOSPHOLIPIDS_MAGENTA_UP	GARGALOVIC_RESPONSE_TO_OXIDIZED_PHOSPHOLIPIDS_MAGENTA_UP	2/147	28/21728	0.0153152258206345	0.57672557052746	0.568128201207154	KLF6/MAFG	2
121	C2	KYNG_DNA_DAMAGE_BY_GAMMA_RADIATION	KYNG_DNA_DAMAGE_BY_GAMMA_RADIATION	3/147	77/21728	0.0154130042134574	0.57672557052746	0.568128201207154	CHRNA7/SEC22A/HBEGF	3
122	C2	MEISSNER_NPC_HCP_WITH_H3K4ME3_AND_H3K27ME3	MEISSNER_NPC_HCP_WITH_H3K4ME3_AND_H3K27ME3	4/147	143/21728	0.0162849259114852	0.57672557052746	0.568128201207154	PLXNA4/EPHA10/CAMKK1/FGF11	4
123	C2	REACTOME_RIPK1_MEDIATED_REGULATED_NECROSIS	REACTOME_RIPK1_MEDIATED_REGULATED_NECROSIS	2/147	29/21728	0.0163775078681325	0.57672557052746	0.568128201207154	TRADD/MLKL	2
124	C2	PID_RAS_PATHWAY	PID_RAS_PATHWAY	2/147	30/21728	0.0174703765162951	0.57672557052746	0.568128201207154	PRKCB/CAMK2B	2
125	C2	REACTOME_ONCOGENIC_MAPK_SIGNALING	REACTOME_ONCOGENIC_MAPK_SIGNALING	3/147	82/21728	0.0182115273239498	0.57672557052746	0.568128201207154	TRIM24/CAMK2B/SPRED3	3
126	C2	JOSEPH_RESPONSE_TO_SODIUM_BUTYRATE_UP	JOSEPH_RESPONSE_TO_SODIUM_BUTYRATE_UP	2/147	31/21728	0.0185933752023577	0.57672557052746	0.568128201207154	PRKCB/SEC61B	2
127	C2	REACTOME_TRAFFICKING_OF_AMPA_RECEPTORS	REACTOME_TRAFFICKING_OF_AMPA_RECEPTORS	2/147	31/21728	0.0185933752023577	0.57672557052746	0.568128201207154	PRKCB/CAMK2B	2
128	C2	DACOSTA_UV_RESPONSE_VIA_ERCC3_TTD_DN	DACOSTA_UV_RESPONSE_VIA_ERCC3_TTD_DN	3/147	84/21728	0.019404750588222	0.57672557052746	0.568128201207154	DST/SON/TRIM24	3
129	C2	KEGG_WNT_SIGNALING_PATHWAY	KEGG_WNT_SIGNALING_PATHWAY	4/147	151/21728	0.0194768907644743	0.57672557052746	0.568128201207154	WIF1/CTBP1/PRKCB/CAMK2B	4
130	C2	REACTOME_PHASE_0_RAPID_DEPOLARISATION	REACTOME_PHASE_0_RAPID_DEPOLARISATION	2/147	32/21728	0.0197460520672739	0.57672557052746	0.568128201207154	CAMK2B/FGF11	2
131	C2	WP_CALCIUM_REGULATION_IN_CARDIAC_CELLS	WP_CALCIUM_REGULATION_IN_CARDIAC_CELLS	4/147	152/21728	0.0199011187606665	0.57672557052746	0.568128201207154	GJA9/CHRM2/PRKCB/CAMK2B	4
132	C2	FLECHNER_PBL_KIDNEY_TRANSPLANT_OK_VS_DONOR_UP	FLECHNER_PBL_KIDNEY_TRANSPLANT_OK_VS_DONOR_UP	4/147	154/21728	0.0207666128299988	0.57672557052746	0.568128201207154	KLF6/TFRC/HBEGF/TSFM	4
133	C2	KEGG_ERBB_SIGNALING_PATHWAY	KEGG_ERBB_SIGNALING_PATHWAY	3/147	87/21728	0.0212739352732011	0.57672557052746	0.568128201207154	PRKCB/HBEGF/CAMK2B	3
134	C2	SMIRNOV_CIRCULATING_ENDOTHELIOCYTES_IN_CANCER_UP	SMIRNOV_CIRCULATING_ENDOTHELIOCYTES_IN_CANCER_UP	4/147	159/21728	0.0230305606160841	0.57672557052746	0.568128201207154	MAFG/HBEGF/NBL1/TMBIM1	4
135	C2	MULLIGHAN_MLL_SIGNATURE_1_DN	MULLIGHAN_MLL_SIGNATURE_1_DN	5/147	238/21728	0.0230691060699556	0.57672557052746	0.568128201207154	ABHD10/TRIM24/NBL1/GGT5/NOVA2	5
136	C2	WANG_METHYLATED_IN_BREAST_CANCER	WANG_METHYLATED_IN_BREAST_CANCER	2/147	35/21728	0.023377702820182	0.57672557052746	0.568128201207154	KLF6/HBEGF	2
137	C2	RUTELLA_RESPONSE_TO_HGF_DN	RUTELLA_RESPONSE_TO_HGF_DN	5/147	240/21728	0.0238105753322582	0.57672557052746	0.568128201207154	TRADD/PRKCB/HBEGF/SON/SETD1B	5
138	C2	WP_ERBB_SIGNALING_PATHWAY	WP_ERBB_SIGNALING_PATHWAY	3/147	91/21728	0.0239144849222883	0.57672557052746	0.568128201207154	PRKCB/HBEGF/CAMK2B	3
139	C2	MMS_MOUSE_LYMPH_HIGH_4HRS_UP	MMS_MOUSE_LYMPH_HIGH_4HRS_UP	2/147	36/21728	0.0246446664205211	0.57672557052746	0.568128201207154	RCN2/VBP1	2
140	C2	SATO_SILENCED_BY_METHYLATION_IN_PANCREATIC_CANCER_1	SATO_SILENCED_BY_METHYLATION_IN_PANCREATIC_CANCER_1	7/147	421/21728	0.0246707193817452	0.57672557052746	0.568128201207154	TAP2/CTAG1B/CHRM2/CYP3A5/HBEGF/IL1RL2/APOC2	7
141	C2	CHYLA_CBFA2T3_TARGETS_DN	CHYLA_CBFA2T3_TARGETS_DN	5/147	243/21728	0.0249513960878136	0.57672557052746	0.568128201207154	PM20D2/YPEL4/PHYHIP/DMTN/C15orf48	5
142	C2	WATANABE_RECTAL_CANCER_RADIOTHERAPY_RESPONSIVE_DN	WATANABE_RECTAL_CANCER_RADIOTHERAPY_RESPONSIVE_DN	3/147	93/21728	0.0252983148324614	0.57672557052746	0.568128201207154	RCN2/ATG12/MNT	3
143	C2	REACTOME_CA_DEPENDENT_EVENTS	REACTOME_CA_DEPENDENT_EVENTS	2/147	37/21728	0.0259391180011885	0.57672557052746	0.568128201207154	CAMK2B/CAMKK1	2
144	C2	MILI_PSEUDOPODIA_CHEMOTAXIS_DN	MILI_PSEUDOPODIA_CHEMOTAXIS_DN	7/147	428/21728	0.0266695492623346	0.57672557052746	0.568128201207154	KATNBL1/KLF6/TAP2/DGCR2/SON/BCLAF1/SNX29	7
145	C2	KIM_WT1_TARGETS_8HR_UP	KIM_WT1_TARGETS_8HR_UP	4/147	167/21728	0.0269547195251959	0.57672557052746	0.568128201207154	HBEGF/SON/PODXL/NBL1	4
146	C2	GAUSSMANN_MLL_AF4_FUSION_TARGETS_D_UP	GAUSSMANN_MLL_AF4_FUSION_TARGETS_D_UP	2/147	38/21728	0.0272606330548094	0.57672557052746	0.568128201207154	FBXO45/RIMS4	2
147	C2	REACTOME_MITOCHONDRIAL_TRANSLATION	REACTOME_MITOCHONDRIAL_TRANSLATION	3/147	96/21728	0.0274533924564648	0.57672557052746	0.568128201207154	MRPL48/MTFMT/TSFM	3
148	C2	WHITFIELD_CELL_CYCLE_G2	WHITFIELD_CELL_CYCLE_G2	4/147	168/21728	0.0274716471232176	0.57672557052746	0.568128201207154	KATNBL1/KLF6/BCLAF1/NFIC	4
149	C2	FIGUEROA_AML_METHYLATION_CLUSTER_3_DN	FIGUEROA_AML_METHYLATION_CLUSTER_3_DN	2/147	40/21728	0.0299831775951758	0.57672557052746	0.568128201207154	ZNF853/TSFM	2
150	C2	GAVIN_FOXP3_TARGETS_CLUSTER_P4	GAVIN_FOXP3_TARGETS_CLUSTER_P4	3/147	101/21728	0.0312560666927926	0.57672557052746	0.568128201207154	IL1RL2/TMIE/GGT5	3
151	C2	KEGG_GNRH_SIGNALING_PATHWAY	KEGG_GNRH_SIGNALING_PATHWAY	3/147	101/21728	0.0312560666927926	0.57672557052746	0.568128201207154	PRKCB/HBEGF/CAMK2B	3
152	C2	REACTOME_DAG_AND_IP3_SIGNALING	REACTOME_DAG_AND_IP3_SIGNALING	2/147	41/21728	0.0313833799922886	0.57672557052746	0.568128201207154	CAMK2B/CAMKK1	2
153	C2	GRADE_COLON_AND_RECTAL_CANCER_DN	GRADE_COLON_AND_RECTAL_CANCER_DN	3/147	102/21728	0.0320481072648849	0.57672557052746	0.568128201207154	HAUS5/NAT8L/PGC	3
154	C2	REACTOME_RND1_GTPASE_CYCLE	REACTOME_RND1_GTPASE_CYCLE	2/147	42/21728	0.0328089916047554	0.57672557052746	0.568128201207154	TFRC/DST	2
155	C2	ZHAN_MULTIPLE_MYELOMA_MF_DN	ZHAN_MULTIPLE_MYELOMA_MF_DN	2/147	42/21728	0.0328089916047554	0.57672557052746	0.568128201207154	TRANK1/PTCH1	2
156	C2	BIOCARTA_ION_PATHWAY	BIOCARTA_ION_PATHWAY	1/147	5/21728	0.0333757214722229	0.57672557052746	0.568128201207154	PRKCB	1
157	C2	BIOCARTA_PLCD_PATHWAY	BIOCARTA_PLCD_PATHWAY	1/147	5/21728	0.0333757214722229	0.57672557052746	0.568128201207154	PRKCB	1
158	C2	GAVIN_IL2_RESPONSIVE_FOXP3_TARGETS_DN	GAVIN_IL2_RESPONSIVE_FOXP3_TARGETS_DN	1/147	5/21728	0.0333757214722229	0.57672557052746	0.568128201207154	TMIE	1
159	C2	IM_SREBF1A_TARGETS	IM_SREBF1A_TARGETS	1/147	5/21728	0.0333757214722229	0.57672557052746	0.568128201207154	ATOX1	1
160	C2	REACTOME_DEFECTIVE_RIPK1_MEDIATED_REGULATED_NECROSIS	REACTOME_DEFECTIVE_RIPK1_MEDIATED_REGULATED_NECROSIS	1/147	5/21728	0.0333757214722229	0.57672557052746	0.568128201207154	TRADD	1
161	C2	REACTOME_DISINHIBITION_OF_SNARE_FORMATION	REACTOME_DISINHIBITION_OF_SNARE_FORMATION	1/147	5/21728	0.0333757214722229	0.57672557052746	0.568128201207154	PRKCB	1
162	C2	REACTOME_MUSCARINIC_ACETYLCHOLINE_RECEPTORS	REACTOME_MUSCARINIC_ACETYLCHOLINE_RECEPTORS	1/147	5/21728	0.0333757214722229	0.57672557052746	0.568128201207154	CHRM2	1
163	C2	REACTOME_RND2_GTPASE_CYCLE	REACTOME_RND2_GTPASE_CYCLE	2/147	43/21728	0.0342596096153121	0.57672557052746	0.568128201207154	TFRC/DST	2
164	C2	REACTOME_CARGO_RECOGNITION_FOR_CLATHRIN_MEDIATED_ENDOCYTOSIS	REACTOME_CARGO_RECOGNITION_FOR_CLATHRIN_MEDIATED_ENDOCYTOSIS	3/147	105/21728	0.03448691648773	0.57672557052746	0.568128201207154	TFRC/CHRM2/HBEGF	3
165	C2	BORCZUK_MALIGNANT_MESOTHELIOMA_DN	BORCZUK_MALIGNANT_MESOTHELIOMA_DN	3/147	107/21728	0.0361648142218105	0.57672557052746	0.568128201207154	TAP2/CYP3A5/ZBTB7A	3
166	C2	GINESTIER_BREAST_CANCER_20Q13_AMPLIFICATION_DN	GINESTIER_BREAST_CANCER_20Q13_AMPLIFICATION_DN	4/147	184/21728	0.0365519230848537	0.57672557052746	0.568128201207154	SRSF2/CHTOP/PODXL/SZT2	4
167	C2	KOYAMA_SEMA3B_TARGETS_DN	KOYAMA_SEMA3B_TARGETS_DN	6/147	364/21728	0.0376528793442894	0.57672557052746	0.568128201207154	KLF6/ZNF862/THEMIS2/GPATCH4/TRIM24/C15orf48	6
168	C2	PID_PS1_PATHWAY	PID_PS1_PATHWAY	2/147	46/21728	0.0387575369597388	0.57672557052746	0.568128201207154	WIF1/CTBP1	2
169	C2	DONATO_CELL_CYCLE_TRETINOIN	DONATO_CELL_CYCLE_TRETINOIN	1/147	6/21728	0.0399168883894806	0.57672557052746	0.568128201207154	MNT	1
170	C2	GALIE_TUMOR_STEMNESS_GENES	GALIE_TUMOR_STEMNESS_GENES	1/147	6/21728	0.0399168883894806	0.57672557052746	0.568128201207154	PTCH1	1
171	C2	HERNANDEZ_ABERRANT_MITOSIS_BY_DOCETACEL_4NM_DN	HERNANDEZ_ABERRANT_MITOSIS_BY_DOCETACEL_4NM_DN	1/147	6/21728	0.0399168883894806	0.57672557052746	0.568128201207154	TFRC	1
172	C2	REACTOME_PTK6_PROMOTES_HIF1A_STABILIZATION	REACTOME_PTK6_PROMOTES_HIF1A_STABILIZATION	1/147	6/21728	0.0399168883894806	0.57672557052746	0.568128201207154	HBEGF	1
173	C2	REACTOME_UPTAKE_AND_FUNCTION_OF_DIPHTHERIA_TOXIN	REACTOME_UPTAKE_AND_FUNCTION_OF_DIPHTHERIA_TOXIN	1/147	6/21728	0.0399168883894806	0.57672557052746	0.568128201207154	HBEGF	1
174	C2	DAUER_STAT3_TARGETS_DN	DAUER_STAT3_TARGETS_DN	2/147	48/21728	0.0418739904294142	0.57672557052746	0.568128201207154	TRANK1/BCL2L13	2
175	C2	FAELT_B_CLL_WITH_VH_REARRANGEMENTS_UP	FAELT_B_CLL_WITH_VH_REARRANGEMENTS_UP	2/147	48/21728	0.0418739904294142	0.57672557052746	0.568128201207154	SRSF2/MNT	2
176	C2	LEE_CALORIE_RESTRICTION_MUSCLE_DN	LEE_CALORIE_RESTRICTION_MUSCLE_DN	2/147	48/21728	0.0418739904294142	0.57672557052746	0.568128201207154	DGCR2/CPLX2	2
177	C2	ZHOU_INFLAMMATORY_RESPONSE_FIMA_DN	ZHOU_INFLAMMATORY_RESPONSE_FIMA_DN	5/147	280/21728	0.0419507164422539	0.57672557052746	0.568128201207154	DGCR2/ABHD10/YPEL4/ZNF853/ELAVL3	5
178	C2	BHAT_ESR1_TARGETS_VIA_AKT1_UP	BHAT_ESR1_TARGETS_VIA_AKT1_UP	5/147	281/21728	0.0424874576034728	0.57672557052746	0.568128201207154	GPATCH4/RIMS4/PODXL/FGFRL1/C16orf74	5
179	C2	CHIANG_LIVER_CANCER_SUBCLASS_UNANNOTATED_DN	CHIANG_LIVER_CANCER_SUBCLASS_UNANNOTATED_DN	4/147	194/21728	0.0430076962678621	0.57672557052746	0.568128201207154	OSTC/CD46/RCN2/VBP1	4
180	C2	REACTOME_MUSCLE_CONTRACTION	REACTOME_MUSCLE_CONTRACTION	4/147	195/21728	0.0436864324488173	0.57672557052746	0.568128201207154	TNNT3/CAMK2B/SLC8A2/FGF11	4
181	C2	CHUNG_BLISTER_CYTOTOXICITY_DN	CHUNG_BLISTER_CYTOTOXICITY_DN	2/147	50/21728	0.0450811552123194	0.57672557052746	0.568128201207154	PRKCB/KIAA0513	2
182	C2	REACTOME_SIGNALING_BY_EGFR	REACTOME_SIGNALING_BY_EGFR	2/147	50/21728	0.0450811552123194	0.57672557052746	0.568128201207154	PAG1/HBEGF	2
183	C2	HOELZEL_NF1_TARGETS_DN	HOELZEL_NF1_TARGETS_DN	3/147	117/21728	0.0451707676917395	0.57672557052746	0.568128201207154	ST6GAL2/HAUS5/HRK	3
184	C2	BIOCARTA_EEA1_PATHWAY	BIOCARTA_EEA1_PATHWAY	1/147	7/21728	0.0464140901852053	0.57672557052746	0.568128201207154	TFRC	1
185	C2	BIOCARTA_ERBB4_PATHWAY	BIOCARTA_ERBB4_PATHWAY	1/147	7/21728	0.0464140901852053	0.57672557052746	0.568128201207154	PRKCB	1
186	C2	BIOCARTA_PKC_PATHWAY	BIOCARTA_PKC_PATHWAY	1/147	7/21728	0.0464140901852053	0.57672557052746	0.568128201207154	PRKCB	1
187	C2	LUDWICZEK_TREATING_IRON_OVERLOAD	LUDWICZEK_TREATING_IRON_OVERLOAD	1/147	7/21728	0.0464140901852053	0.57672557052746	0.568128201207154	TFRC	1
188	C2	MYLLYKANGAS_AMPLIFICATION_HOT_SPOT_7	MYLLYKANGAS_AMPLIFICATION_HOT_SPOT_7	1/147	7/21728	0.0464140901852053	0.57672557052746	0.568128201207154	TFRC	1
189	C2	REACTOME_ACTIVATION_OF_RAC1_DOWNSTREAM_OF_NMDARS	REACTOME_ACTIVATION_OF_RAC1_DOWNSTREAM_OF_NMDARS	1/147	7/21728	0.0464140901852053	0.57672557052746	0.568128201207154	CAMKK1	1
190	C2	REACTOME_GLI_PROTEINS_BIND_PROMOTERS_OF_HH_RESPONSIVE_GENES_TO_PROMOTE_TRANSCRIPTION	REACTOME_GLI_PROTEINS_BIND_PROMOTERS_OF_HH_RESPONSIVE_GENES_TO_PROMOTE_TRANSCRIPTION	1/147	7/21728	0.0464140901852053	0.57672557052746	0.568128201207154	PTCH1	1
191	C2	REACTOME_INTERLEUKIN_36_PATHWAY	REACTOME_INTERLEUKIN_36_PATHWAY	1/147	7/21728	0.0464140901852053	0.57672557052746	0.568128201207154	IL1RL2	1
192	C2	REACTOME_LTC4_CYSLTR_MEDIATED_IL4_PRODUCTION	REACTOME_LTC4_CYSLTR_MEDIATED_IL4_PRODUCTION	1/147	7/21728	0.0464140901852053	0.57672557052746	0.568128201207154	GGT5	1
193	C2	REACTOME_RAS_SIGNALING_DOWNSTREAM_OF_NF1_LOSS_OF_FUNCTION_VARIANTS	REACTOME_RAS_SIGNALING_DOWNSTREAM_OF_NF1_LOSS_OF_FUNCTION_VARIANTS	1/147	7/21728	0.0464140901852053	0.57672557052746	0.568128201207154	SPRED3	1
194	C2	REACTOME_RUNX1_REGULATES_TRANSCRIPTION_OF_GENES_INVOLVED_IN_DIFFERENTIATION_OF_MYELOID_CELLS	REACTOME_RUNX1_REGULATES_TRANSCRIPTION_OF_GENES_INVOLVED_IN_DIFFERENTIATION_OF_MYELOID_CELLS	1/147	7/21728	0.0464140901852053	0.57672557052746	0.568128201207154	PRKCB	1
195	C2	WP_CELLULAR_PROTEOSTASIS	WP_CELLULAR_PROTEOSTASIS	1/147	7/21728	0.0464140901852053	0.57672557052746	0.568128201207154	VBP1	1
196	C2	YAMAZAKI_TCEB3_TARGETS_DN	YAMAZAKI_TCEB3_TARGETS_DN	4/147	199/21728	0.0464616310765838	0.57672557052746	0.568128201207154	ELAVL2/TFRC/PTCH1/VBP1	4
197	C2	KOHOUTEK_CCNT1_TARGETS	KOHOUTEK_CCNT1_TARGETS	2/147	51/21728	0.0467178216749012	0.57672557052746	0.568128201207154	PGC/C15orf48	2
198	C2	NATSUME_RESPONSE_TO_INTERFERON_BETA_DN	NATSUME_RESPONSE_TO_INTERFERON_BETA_DN	2/147	51/21728	0.0467178216749012	0.57672557052746	0.568128201207154	SEC61B/MNT	2
199	C2	LEE_NEURAL_CREST_STEM_CELL_DN	LEE_NEURAL_CREST_STEM_CELL_DN	3/147	122/21728	0.0500523518787226	0.57672557052746	0.568128201207154	WIF1/CD46/TRIM24	3
200	C2	PID_CD8_TCR_PATHWAY	PID_CD8_TCR_PATHWAY	2/147	53/21728	0.0500554918785594	0.57672557052746	0.568128201207154	PAG1/PRKCB	2
201	C2	WP_WNT_SIGNALING_PATHWAY	WP_WNT_SIGNALING_PATHWAY	2/147	53/21728	0.0500554918785594	0.57672557052746	0.568128201207154	CTBP1/PRKCB	2
202	C2	MEISSNER_NPC_HCP_WITH_H3K4ME2	MEISSNER_NPC_HCP_WITH_H3K4ME2	7/147	493/21728	0.0506569431789951	0.57672557052746	0.568128201207154	ELAVL2/PM20D2/B3GALT4/CPLX2/GIPC3/MLKL/C16orf74	7
203	C2	REACTOME_NEUROTRANSMITTER_RECEPTORS_AND_POSTSYNAPTIC_SIGNAL_TRANSMISSION	REACTOME_NEUROTRANSMITTER_RECEPTORS_AND_POSTSYNAPTIC_SIGNAL_TRANSMISSION	4/147	205/21728	0.0508048727699164	0.57672557052746	0.568128201207154	CHRNA7/PRKCB/CAMK2B/CAMKK1	4
204	C2	KEGG_VIBRIO_CHOLERAE_INFECTION	KEGG_VIBRIO_CHOLERAE_INFECTION	2/147	54/21728	0.0517557749244312	0.57672557052746	0.568128201207154	PRKCB/SEC61B	2
205	C2	REACTOME_G_PROTEIN_MEDIATED_EVENTS	REACTOME_G_PROTEIN_MEDIATED_EVENTS	2/147	54/21728	0.0517557749244312	0.57672557052746	0.568128201207154	CAMK2B/CAMKK1	2
206	C2	REACTOME_ION_HOMEOSTASIS	REACTOME_ION_HOMEOSTASIS	2/147	54/21728	0.0517557749244312	0.57672557052746	0.568128201207154	CAMK2B/SLC8A2	2
207	C2	BIOCARTA_CTBP1_PATHWAY	BIOCARTA_CTBP1_PATHWAY	1/147	8/21728	0.0528676203515319	0.57672557052746	0.568128201207154	CTBP1	1
208	C2	BYSTRYKH_HEMATOPOIESIS_STEM_CELL_FLI1	BYSTRYKH_HEMATOPOIESIS_STEM_CELL_FLI1	1/147	8/21728	0.0528676203515319	0.57672557052746	0.568128201207154	TAP2	1
209	C2	REACTOME_LIGAND_RECEPTOR_INTERACTIONS	REACTOME_LIGAND_RECEPTOR_INTERACTIONS	1/147	8/21728	0.0528676203515319	0.57672557052746	0.568128201207154	PTCH1	1
210	C2	WEBER_METHYLATED_LCP_IN_SPERM_DN	WEBER_METHYLATED_LCP_IN_SPERM_DN	1/147	8/21728	0.0528676203515319	0.57672557052746	0.568128201207154	CYLC2	1
211	C2	MISSIAGLIA_REGULATED_BY_METHYLATION_UP	MISSIAGLIA_REGULATED_BY_METHYLATION_UP	3/147	125/21728	0.0530998436738084	0.57672557052746	0.568128201207154	TMEM184B/CTAG1B/ATOX1	3
212	C2	RICKMAN_TUMOR_DIFFERENTIATED_MODERATELY_VS_POORLY_UP	RICKMAN_TUMOR_DIFFERENTIATED_MODERATELY_VS_POORLY_UP	3/147	125/21728	0.0530998436738084	0.57672557052746	0.568128201207154	SRSF2/KNTC1/NBL1	3
213	C2	MIKKELSEN_NPC_HCP_WITH_H3K4ME3_AND_H3K27ME3	MIKKELSEN_NPC_HCP_WITH_H3K4ME3_AND_H3K27ME3	4/147	210/21728	0.0545890289985625	0.57672557052746	0.568128201207154	PLXNA4/HRK/CAMKK1/FGF11	4
214	C2	REACTOME_CARDIAC_CONDUCTION	REACTOME_CARDIAC_CONDUCTION	3/147	127/21728	0.0551802188886546	0.57672557052746	0.568128201207154	CAMK2B/SLC8A2/FGF11	3
215	C2	REACTOME_REGULATED_NECROSIS	REACTOME_REGULATED_NECROSIS	2/147	56/21728	0.0552174638703342	0.57672557052746	0.568128201207154	TRADD/MLKL	2
216	C2	BHAT_ESR1_TARGETS_NOT_VIA_AKT1_UP	BHAT_ESR1_TARGETS_NOT_VIA_AKT1_UP	4/147	211/21728	0.0553637643391045	0.57672557052746	0.568128201207154	GPATCH4/RIMS4/FGFRL1/C16orf74	4
217	C2	NAGASHIMA_EGF_SIGNALING_UP	NAGASHIMA_EGF_SIGNALING_UP	2/147	57/21728	0.0569781718926891	0.57672557052746	0.568128201207154	KLF6/HBEGF	2
218	C2	CAIRO_HEPATOBLASTOMA_CLASSES_DN	CAIRO_HEPATOBLASTOMA_CLASSES_DN	4/147	214/21728	0.05772364370814	0.57672557052746	0.568128201207154	TRADD/ZNF862/TRANK1/NBL1	4
219	C2	LIANG_SILENCED_BY_METHYLATION_2	LIANG_SILENCED_BY_METHYLATION_2	2/147	58/21728	0.0587583299138473	0.57672557052746	0.568128201207154	CTAG1B/HBEGF	2
220	C2	MONNIER_POSTRADIATION_TUMOR_ESCAPE_UP	MONNIER_POSTRADIATION_TUMOR_ESCAPE_UP	6/147	408/21728	0.0592719335105678	0.57672557052746	0.568128201207154	TFRC/MAFG/SH3PXD2A/FAIM2/SMYD5/SLC35B4	6
221	C2	BIOCARTA_CACAM_PATHWAY	BIOCARTA_CACAM_PATHWAY	1/147	9/21728	0.0592777704347883	0.57672557052746	0.568128201207154	CAMKK1	1
222	C2	BIOCARTA_PLC_PATHWAY	BIOCARTA_PLC_PATHWAY	1/147	9/21728	0.0592777704347883	0.57672557052746	0.568128201207154	PRKCB	1
223	C2	NOUSHMEHR_GBM_SOMATIC_MUTATED	NOUSHMEHR_GBM_SOMATIC_MUTATED	1/147	9/21728	0.0592777704347883	0.57672557052746	0.568128201207154	DST	1
224	C2	REACTOME_CREB3_FACTORS_ACTIVATE_GENES	REACTOME_CREB3_FACTORS_ACTIVATE_GENES	1/147	9/21728	0.0592777704347883	0.57672557052746	0.568128201207154	CREBRF	1
225	C2	REACTOME_EGFR_INTERACTS_WITH_PHOSPHOLIPASE_C_GAMMA	REACTOME_EGFR_INTERACTS_WITH_PHOSPHOLIPASE_C_GAMMA	1/147	9/21728	0.0592777704347883	0.57672557052746	0.568128201207154	HBEGF	1
226	C2	REACTOME_EGFR_TRANSACTIVATION_BY_GASTRIN	REACTOME_EGFR_TRANSACTIVATION_BY_GASTRIN	1/147	9/21728	0.0592777704347883	0.57672557052746	0.568128201207154	HBEGF	1
227	C2	REACTOME_TRANSPORT_OF_NUCLEOTIDE_SUGARS	REACTOME_TRANSPORT_OF_NUCLEOTIDE_SUGARS	1/147	9/21728	0.0592777704347883	0.57672557052746	0.568128201207154	SLC35B4	1
228	C2	POOLA_INVASIVE_BREAST_CANCER_DN	POOLA_INVASIVE_BREAST_CANCER_DN	3/147	132/21728	0.0605491108004129	0.57672557052746	0.568128201207154	WIF1/IFT140/DST	3
229	C2	BOYLAN_MULTIPLE_MYELOMA_C_DN	BOYLAN_MULTIPLE_MYELOMA_C_DN	2/147	59/21728	0.0605575982705495	0.57672557052746	0.568128201207154	KLF6/NFIC	2
230	C2	WEIGEL_OXIDATIVE_STRESS_BY_HNE_AND_TBH	WEIGEL_OXIDATIVE_STRESS_BY_HNE_AND_TBH	2/147	59/21728	0.0605575982705495	0.57672557052746	0.568128201207154	DST/HBEGF	2
231	C2	BIDUS_METASTASIS_UP	BIDUS_METASTASIS_UP	4/147	220/21728	0.0626031345182556	0.57672557052746	0.568128201207154	SRSF2/TFRC/VBP1/SLC35B4	4
232	C2	PASINI_SUZ12_TARGETS_DN	PASINI_SUZ12_TARGETS_DN	5/147	316/21728	0.0639017775518372	0.57672557052746	0.568128201207154	KLF6/RCN2/HBEGF/SH3PXD2A/TMBIM1	5
233	C2	WP_NOVEL_INTRACELLULAR_COMPONENTS_OF_RIGILIKE_RECEPTOR_RLR_PATHWAY	WP_NOVEL_INTRACELLULAR_COMPONENTS_OF_RIGILIKE_RECEPTOR_RLR_PATHWAY	2/147	61/21728	0.0642121255520215	0.57672557052746	0.568128201207154	ATG12/TRADD	2
234	C2	ZHANG_RESPONSE_TO_IKK_INHIBITOR_AND_TNF_UP	ZHANG_RESPONSE_TO_IKK_INHIBITOR_AND_TNF_UP	4/147	223/21728	0.0651222048202601	0.57672557052746	0.568128201207154	PAG1/KLF6/HBEGF/C15orf48	4
235	C2	BIOCARTA_SODD_PATHWAY	BIOCARTA_SODD_PATHWAY	1/147	10/21728	0.0656448300483107	0.57672557052746	0.568128201207154	TRADD	1
236	C2	KEGG_TAURINE_AND_HYPOTAURINE_METABOLISM	KEGG_TAURINE_AND_HYPOTAURINE_METABOLISM	1/147	10/21728	0.0656448300483107	0.57672557052746	0.568128201207154	GGT5	1
237	C2	REACTOME_CHYLOMICRON_ASSEMBLY	REACTOME_CHYLOMICRON_ASSEMBLY	1/147	10/21728	0.0656448300483107	0.57672557052746	0.568128201207154	APOC2	1
238	C2	REACTOME_CHYLOMICRON_REMODELING	REACTOME_CHYLOMICRON_REMODELING	1/147	10/21728	0.0656448300483107	0.57672557052746	0.568128201207154	APOC2	1
239	C2	REACTOME_HDL_REMODELING	REACTOME_HDL_REMODELING	1/147	10/21728	0.0656448300483107	0.57672557052746	0.568128201207154	APOC2	1
240	C2	REACTOME_NEF_MEDIATED_DOWNREGULATION_OF_MHC_CLASS_I_COMPLEX_CELL_SURFACE_EXPRESSION	REACTOME_NEF_MEDIATED_DOWNREGULATION_OF_MHC_CLASS_I_COMPLEX_CELL_SURFACE_EXPRESSION	1/147	10/21728	0.0656448300483107	0.57672557052746	0.568128201207154	PACS1	1
241	C2	REACTOME_PI3K_EVENTS_IN_ERBB4_SIGNALING	REACTOME_PI3K_EVENTS_IN_ERBB4_SIGNALING	1/147	10/21728	0.0656448300483107	0.57672557052746	0.568128201207154	HBEGF	1
242	C2	SCHLESINGER_METHYLATED_IN_COLON_CANCER	SCHLESINGER_METHYLATED_IN_COLON_CANCER	1/147	10/21728	0.0656448300483107	0.57672557052746	0.568128201207154	WIF1	1
243	C2	TAKAYAMA_BOUND_BY_AR	TAKAYAMA_BOUND_BY_AR	1/147	10/21728	0.0656448300483107	0.57672557052746	0.568128201207154	PGC	1
244	C2	WEBER_METHYLATED_LCP_IN_FIBROBLAST_DN	WEBER_METHYLATED_LCP_IN_FIBROBLAST_DN	1/147	10/21728	0.0656448300483107	0.57672557052746	0.568128201207154	CYLC2	1
245	C2	WP_ETHANOL_METABOLISM_PRODUCTION_OF_ROS_BY_CYP2E1	WP_ETHANOL_METABOLISM_PRODUCTION_OF_ROS_BY_CYP2E1	1/147	10/21728	0.0656448300483107	0.57672557052746	0.568128201207154	MAFG	1
246	C2	HAHTOLA_MYCOSIS_FUNGOIDES_CD4_UP	HAHTOLA_MYCOSIS_FUNGOIDES_CD4_UP	2/147	63/21728	0.0679391088250266	0.57672557052746	0.568128201207154	KLF6/HBEGF	2
247	C2	LINDSTEDT_DENDRITIC_CELL_MATURATION_C	LINDSTEDT_DENDRITIC_CELL_MATURATION_C	2/147	63/21728	0.0679391088250266	0.57672557052746	0.568128201207154	TFRC/TRADD	2
248	C2	MCBRYAN_PUBERTAL_TGFB1_TARGETS_DN	MCBRYAN_PUBERTAL_TGFB1_TARGETS_DN	2/147	63/21728	0.0679391088250266	0.57672557052746	0.568128201207154	VAPB/APOC2	2
249	C2	SANSOM_WNT_PATHWAY_REQUIRE_MYC	SANSOM_WNT_PATHWAY_REQUIRE_MYC	2/147	63/21728	0.0679391088250266	0.57672557052746	0.568128201207154	WIF1/PTCH1	2
250	C2	ZHANG_GATA6_TARGETS_DN	ZHANG_GATA6_TARGETS_DN	2/147	63/21728	0.0679391088250266	0.57672557052746	0.568128201207154	CAMK2B/TSPAN11	2
251	C2	PID_TCR_PATHWAY	PID_TCR_PATHWAY	2/147	64/21728	0.0698289604860152	0.57672557052746	0.568128201207154	PAG1/PRKCB	2
252	C2	JAZAG_TGFB1_SIGNALING_VIA_SMAD4_DN	JAZAG_TGFB1_SIGNALING_VIA_SMAD4_DN	2/147	65/21728	0.0717359599886206	0.57672557052746	0.568128201207154	VAPB/PTCH1	2
253	C2	KEGG_GLIOMA	KEGG_GLIOMA	2/147	65/21728	0.0717359599886206	0.57672557052746	0.568128201207154	PRKCB/CAMK2B	2
254	C2	REACTOME_SIGNALING_BY_BRAF_AND_RAF1_FUSIONS	REACTOME_SIGNALING_BY_BRAF_AND_RAF1_FUSIONS	2/147	65/21728	0.0717359599886206	0.57672557052746	0.568128201207154	TRIM24/CAMK2B	2
255	C2	WUNDER_INFLAMMATORY_RESPONSE_AND_CHOLESTEROL_UP	WUNDER_INFLAMMATORY_RESPONSE_AND_CHOLESTEROL_UP	2/147	65/21728	0.0717359599886206	0.57672557052746	0.568128201207154	TAP2/TFRC	2
256	C2	BIOCARTA_AGPCR_PATHWAY	BIOCARTA_AGPCR_PATHWAY	1/147	11/21728	0.0719690868851688	0.57672557052746	0.568128201207154	PRKCB	1
257	C2	BIOCARTA_MYOSIN_PATHWAY	BIOCARTA_MYOSIN_PATHWAY	1/147	11/21728	0.0719690868851688	0.57672557052746	0.568128201207154	PRKCB	1
258	C2	BIOCARTA_PTC1_PATHWAY	BIOCARTA_PTC1_PATHWAY	1/147	11/21728	0.0719690868851688	0.57672557052746	0.568128201207154	PTCH1	1
259	C2	BIOCARTA_SRCRPTP_PATHWAY	BIOCARTA_SRCRPTP_PATHWAY	1/147	11/21728	0.0719690868851688	0.57672557052746	0.568128201207154	PRKCB	1
260	C2	DELASERNA_TARGETS_OF_MYOD_AND_SMARCA4	DELASERNA_TARGETS_OF_MYOD_AND_SMARCA4	1/147	11/21728	0.0719690868851688	0.57672557052746	0.568128201207154	TNNT3	1
261	C2	GARGALOVIC_RESPONSE_TO_OXIDIZED_PHOSPHOLIPIDS_BLACK_DN	GARGALOVIC_RESPONSE_TO_OXIDIZED_PHOSPHOLIPIDS_BLACK_DN	1/147	11/21728	0.0719690868851688	0.57672557052746	0.568128201207154	ABHD10	1
262	C2	REACTOME_ASPARTATE_AND_ASPARAGINE_METABOLISM	REACTOME_ASPARTATE_AND_ASPARAGINE_METABOLISM	1/147	11/21728	0.0719690868851688	0.57672557052746	0.568128201207154	NAT8L	1
263	C2	REACTOME_HIGHLY_CALCIUM_PERMEABLE_POSTSYNAPTIC_NICOTINIC_ACETYLCHOLINE_RECEPTORS	REACTOME_HIGHLY_CALCIUM_PERMEABLE_POSTSYNAPTIC_NICOTINIC_ACETYLCHOLINE_RECEPTORS	1/147	11/21728	0.0719690868851688	0.57672557052746	0.568128201207154	CHRNA7	1
264	C2	REACTOME_RECEPTOR_MEDIATED_MITOPHAGY	REACTOME_RECEPTOR_MEDIATED_MITOPHAGY	1/147	11/21728	0.0719690868851688	0.57672557052746	0.568128201207154	ATG12	1
265	C2	REACTOME_REGULATION_BY_C_FLIP	REACTOME_REGULATION_BY_C_FLIP	1/147	11/21728	0.0719690868851688	0.57672557052746	0.568128201207154	TRADD	1
266	C2	REACTOME_SODIUM_CALCIUM_EXCHANGERS	REACTOME_SODIUM_CALCIUM_EXCHANGERS	1/147	11/21728	0.0719690868851688	0.57672557052746	0.568128201207154	SLC8A2	1
267	C2	REACTOME_TYPE_I_HEMIDESMOSOME_ASSEMBLY	REACTOME_TYPE_I_HEMIDESMOSOME_ASSEMBLY	1/147	11/21728	0.0719690868851688	0.57672557052746	0.568128201207154	DST	1
268	C2	SCHAEFFER_PROSTATE_DEVELOPMENT_AND_CANCER_BOX4_UP	SCHAEFFER_PROSTATE_DEVELOPMENT_AND_CANCER_BOX4_UP	1/147	11/21728	0.0719690868851688	0.57672557052746	0.568128201207154	PRKCB	1
269	C2	GROSS_HYPOXIA_VIA_ELK3_AND_HIF1A_UP	GROSS_HYPOXIA_VIA_ELK3_AND_HIF1A_UP	3/147	143/21728	0.07318028316093	0.57672557052746	0.568128201207154	KLF6/HBEGF/PTCH1	3
270	C2	REACTOME_RNA_POLYMERASE_II_TRANSCRIPTION_TERMINATION	REACTOME_RNA_POLYMERASE_II_TRANSCRIPTION_TERMINATION	2/147	66/21728	0.0736597925273308	0.57672557052746	0.568128201207154	SRSF2/CHTOP	2
271	C2	WP_NEUROINFLAMMATION_AND_GLUTAMATERGIC_SIGNALING	WP_NEUROINFLAMMATION_AND_GLUTAMATERGIC_SIGNALING	3/147	144/21728	0.0743827468051917	0.57672557052746	0.568128201207154	PRKCB/CAMK2B/CAMKK1	3
272	C2	RIGGI_EWING_SARCOMA_PROGENITOR_UP	RIGGI_EWING_SARCOMA_PROGENITOR_UP	6/147	434/21728	0.0749367388269928	0.57672557052746	0.568128201207154	PAG1/PRKCB/HBEGF/PODXL/TSPAN11/C15orf48	6
273	C2	REACTOME_CLATHRIN_MEDIATED_ENDOCYTOSIS	REACTOME_CLATHRIN_MEDIATED_ENDOCYTOSIS	3/147	145/21728	0.0755940111992487	0.57672557052746	0.568128201207154	TFRC/CHRM2/HBEGF	3
274	C2	KEGG_ADIPOCYTOKINE_SIGNALING_PATHWAY	KEGG_ADIPOCYTOKINE_SIGNALING_PATHWAY	2/147	67/21728	0.0756001467190301	0.57672557052746	0.568128201207154	TRADD/CAMKK1	2
275	C2	VANHARANTA_UTERINE_FIBROID_DN	VANHARANTA_UTERINE_FIBROID_DN	2/147	67/21728	0.0756001467190301	0.57672557052746	0.568128201207154	PHYHIP/PTCH1	2
276	C2	BROCKE_APOPTOSIS_REVERSED_BY_IL6	BROCKE_APOPTOSIS_REVERSED_BY_IL6	3/147	146/21728	0.076814021870334	0.57672557052746	0.568128201207154	TMEM184B/RCN2/HBEGF	3
277	C2	YAUCH_HEDGEHOG_SIGNALING_PARACRINE_UP	YAUCH_HEDGEHOG_SIGNALING_PARACRINE_UP	3/147	146/21728	0.076814021870334	0.57672557052746	0.568128201207154	WIF1/TSPAN11/PTCH1	3
278	C2	MIKKELSEN_MCV6_HCP_WITH_H3K27ME3	MIKKELSEN_MCV6_HCP_WITH_H3K27ME3	6/147	437/21728	0.0768830782889142	0.57672557052746	0.568128201207154	IL1RL2/RIMS4/RASL10B/CAMK2B/SLC8A2/PTPRT	6
279	C2	BARRIER_CANCER_RELAPSE_TUMOR_SAMPLE_DN	BARRIER_CANCER_RELAPSE_TUMOR_SAMPLE_DN	1/147	12/21728	0.0782508267308146	0.57672557052746	0.568128201207154	SZT2	1
280	C2	BIOCARTA_CBL_PATHWAY	BIOCARTA_CBL_PATHWAY	1/147	12/21728	0.0782508267308146	0.57672557052746	0.568128201207154	PRKCB	1
281	C2	MIZUSHIMA_AUTOPHAGOSOME_FORMATION	MIZUSHIMA_AUTOPHAGOSOME_FORMATION	1/147	12/21728	0.0782508267308146	0.57672557052746	0.568128201207154	ATG12	1
282	C2	MOROSETTI_FACIOSCAPULOHUMERAL_MUSCULAR_DISTROPHY_DN	MOROSETTI_FACIOSCAPULOHUMERAL_MUSCULAR_DISTROPHY_DN	1/147	12/21728	0.0782508267308146	0.57672557052746	0.568128201207154	WIF1	1
283	C2	MYLLYKANGAS_AMPLIFICATION_HOT_SPOT_8	MYLLYKANGAS_AMPLIFICATION_HOT_SPOT_8	1/147	12/21728	0.0782508267308146	0.57672557052746	0.568128201207154	PTCH1	1
284	C2	REACTOME_GLUTATHIONE_SYNTHESIS_AND_RECYCLING	REACTOME_GLUTATHIONE_SYNTHESIS_AND_RECYCLING	1/147	12/21728	0.0782508267308146	0.57672557052746	0.568128201207154	GGT5	1
285	C2	REACTOME_REDUCTION_OF_CYTOSOLIC_CA_LEVELS	REACTOME_REDUCTION_OF_CYTOSOLIC_CA_LEVELS	1/147	12/21728	0.0782508267308146	0.57672557052746	0.568128201207154	SLC8A2	1
286	C2	SOUCEK_MYC_TARGETS	SOUCEK_MYC_TARGETS	1/147	12/21728	0.0782508267308146	0.57672557052746	0.568128201207154	KLF6	1
287	C2	WP_IRON_METABOLISM_IN_PLACENTA	WP_IRON_METABOLISM_IN_PLACENTA	1/147	12/21728	0.0782508267308146	0.57672557052746	0.568128201207154	TFRC	1
288	C2	WP_NANOPARTICLE_TRIGGERED_REGULATED_NECROSIS	WP_NANOPARTICLE_TRIGGERED_REGULATED_NECROSIS	1/147	12/21728	0.0782508267308146	0.57672557052746	0.568128201207154	TRADD	1
289	C2	SANSOM_APC_MYC_TARGETS	SANSOM_APC_MYC_TARGETS	4/147	241/21728	0.0813258538221437	0.57672557052746	0.568128201207154	SRSF2/KLF6/TFRC/NFIC	4
290	C2	KEGG_LONG_TERM_POTENTIATION	KEGG_LONG_TERM_POTENTIATION	2/147	70/21728	0.0815172760598745	0.57672557052746	0.568128201207154	PRKCB/CAMK2B	2
291	C2	NATSUME_RESPONSE_TO_INTERFERON_BETA_UP	NATSUME_RESPONSE_TO_INTERFERON_BETA_UP	2/147	70/21728	0.0815172760598745	0.57672557052746	0.568128201207154	HRK/DST	2
292	C2	WP_3Q29_COPY_NUMBER_VARIATION_SYNDROME	WP_3Q29_COPY_NUMBER_VARIATION_SYNDROME	2/147	70/21728	0.0815172760598745	0.57672557052746	0.568128201207154	FBXO45/TFRC	2
293	C2	WP_HISTONE_MODIFICATIONS	WP_HISTONE_MODIFICATIONS	2/147	70/21728	0.0815172760598745	0.57672557052746	0.568128201207154	SMYD5/SETD1B	2
294	C2	KEGG_RIG_I_LIKE_RECEPTOR_SIGNALING_PATHWAY	KEGG_RIG_I_LIKE_RECEPTOR_SIGNALING_PATHWAY	2/147	71/21728	0.0835206703877879	0.57672557052746	0.568128201207154	ATG12/TRADD	2
295	C2	WP_NONGENOMIC_ACTIONS_OF_125_DIHYDROXYVITAMIN_D3	WP_NONGENOMIC_ACTIONS_OF_125_DIHYDROXYVITAMIN_D3	2/147	71/21728	0.0835206703877879	0.57672557052746	0.568128201207154	PRKCB/CAMK2B	2
296	C2	BALLIF_DEVELOPMENTAL_DISABILITY_P16_P12_DELETION	BALLIF_DEVELOPMENTAL_DISABILITY_P16_P12_DELETION	1/147	13/21728	0.0844903334756371	0.57672557052746	0.568128201207154	PRKCB	1
297	C2	GERHOLD_RESPONSE_TO_TZD_DN	GERHOLD_RESPONSE_TO_TZD_DN	1/147	13/21728	0.0844903334756371	0.57672557052746	0.568128201207154	MNT	1
298	C2	HEIDENBLAD_AMPLIFIED_IN_SOFT_TISSUE_CANCER	HEIDENBLAD_AMPLIFIED_IN_SOFT_TISSUE_CANCER	1/147	13/21728	0.0844903334756371	0.57672557052746	0.568128201207154	PTPRT	1
299	C2	MALIK_REPRESSED_BY_ESTROGEN	MALIK_REPRESSED_BY_ESTROGEN	1/147	13/21728	0.0844903334756371	0.57672557052746	0.568128201207154	KLF6	1
300	C2	REACTOME_ERBB2_ACTIVATES_PTK6_SIGNALING	REACTOME_ERBB2_ACTIVATES_PTK6_SIGNALING	1/147	13/21728	0.0844903334756371	0.57672557052746	0.568128201207154	HBEGF	1
301	C2	REACTOME_FGFRL1_MODULATION_OF_FGFR1_SIGNALING	REACTOME_FGFRL1_MODULATION_OF_FGFR1_SIGNALING	1/147	13/21728	0.0844903334756371	0.57672557052746	0.568128201207154	FGFRL1	1
302	C2	REACTOME_TNFR1_INDUCED_PROAPOPTOTIC_SIGNALING	REACTOME_TNFR1_INDUCED_PROAPOPTOTIC_SIGNALING	1/147	13/21728	0.0844903334756371	0.57672557052746	0.568128201207154	TRADD	1
303	C2	RUAN_RESPONSE_TO_TNF_UP	RUAN_RESPONSE_TO_TNF_UP	1/147	13/21728	0.0844903334756371	0.57672557052746	0.568128201207154	TAP2	1
304	C2	WP_EDA_SIGNALING_IN_HAIR_FOLLICLE_DEVELOPMENT	WP_EDA_SIGNALING_IN_HAIR_FOLLICLE_DEVELOPMENT	1/147	13/21728	0.0844903334756371	0.57672557052746	0.568128201207154	PTCH1	1
305	C2	WP_GANGLIO_SPHINGOLIPID_METABOLISM	WP_GANGLIO_SPHINGOLIPID_METABOLISM	1/147	13/21728	0.0844903334756371	0.57672557052746	0.568128201207154	B3GALT4	1
306	C2	WP_IRINOTECAN_PATHWAY	WP_IRINOTECAN_PATHWAY	1/147	13/21728	0.0844903334756371	0.57672557052746	0.568128201207154	CYP3A5	1
307	C2	WP_SEROTONIN_AND_ANXIETYRELATED_EVENTS	WP_SEROTONIN_AND_ANXIETYRELATED_EVENTS	1/147	13/21728	0.0844903334756371	0.57672557052746	0.568128201207154	PRKCB	1
308	C2	XU_HGF_TARGETS_INDUCED_BY_AKT1_48HR_UP	XU_HGF_TARGETS_INDUCED_BY_AKT1_48HR_UP	1/147	13/21728	0.0844903334756371	0.57672557052746	0.568128201207154	THEMIS2	1
309	C2	IVANOVA_HEMATOPOIESIS_EARLY_PROGENITOR	IVANOVA_HEMATOPOIESIS_EARLY_PROGENITOR	6/147	449/21728	0.08495383583522	0.57672557052746	0.568128201207154	VAPB/UBE2Q1/FBXO45/DGCR2/GPATCH4/SDR9C7	6
310	C2	KOKKINAKIS_METHIONINE_DEPRIVATION_96HR_DN	KOKKINAKIS_METHIONINE_DEPRIVATION_96HR_DN	2/147	72/21728	0.0855390797002022	0.57672557052746	0.568128201207154	TRADD/MTFMT	2
311	C2	FURUKAWA_DUSP6_TARGETS_PCI35_UP	FURUKAWA_DUSP6_TARGETS_PCI35_UP	2/147	73/21728	0.0875722124987063	0.57672557052746	0.568128201207154	THEMIS2/C15orf48	2
312	C2	HUANG_GATA2_TARGETS_DN	HUANG_GATA2_TARGETS_DN	2/147	73/21728	0.0875722124987063	0.57672557052746	0.568128201207154	TFRC/PODXL	2
313	C2	MEISSNER_NPC_HCP_WITH_H3K4ME2_AND_H3K27ME3	MEISSNER_NPC_HCP_WITH_H3K4ME2_AND_H3K27ME3	5/147	350/21728	0.08957374159586	0.57672557052746	0.568128201207154	ST6GAL2/HRK/XKR7/ELAVL3/PTPRT	5
314	C2	ADDYA_ERYTHROID_DIFFERENTIATION_BY_HEMIN	ADDYA_ERYTHROID_DIFFERENTIATION_BY_HEMIN	2/147	74/21728	0.0896197804931362	0.57672557052746	0.568128201207154	KLF6/MAFG	2
315	C2	REACTOME_RHOC_GTPASE_CYCLE	REACTOME_RHOC_GTPASE_CYCLE	2/147	74/21728	0.0896197804931362	0.57672557052746	0.568128201207154	VAPB/TFRC	2
316	C2	REACTOME_RHOG_GTPASE_CYCLE	REACTOME_RHOG_GTPASE_CYCLE	2/147	74/21728	0.0896197804931362	0.57672557052746	0.568128201207154	VAPB/TFRC	2
317	C2	WP_CYTOSOLIC_DNASENSING_PATHWAY	WP_CYTOSOLIC_DNASENSING_PATHWAY	2/147	74/21728	0.0896197804931362	0.57672557052746	0.568128201207154	ATG12/TRADD	2
318	C2	WP_PRIMARY_FOCAL_SEGMENTAL_GLOMERULOSCLEROSIS_FSGS	WP_PRIMARY_FOCAL_SEGMENTAL_GLOMERULOSCLEROSIS_FSGS	2/147	74/21728	0.0896197804931362	0.57672557052746	0.568128201207154	PODXL/CAMK2B	2
319	C2	BIOCARTA_MHC_PATHWAY	BIOCARTA_MHC_PATHWAY	1/147	14/21728	0.0906878891274487	0.57672557052746	0.568128201207154	TAP2	1
320	C2	BIOCARTA_SM_PATHWAY	BIOCARTA_SM_PATHWAY	1/147	14/21728	0.0906878891274487	0.57672557052746	0.568128201207154	SRSF2	1
321	C2	BIOCARTA_TRKA_PATHWAY	BIOCARTA_TRKA_PATHWAY	1/147	14/21728	0.0906878891274487	0.57672557052746	0.568128201207154	PRKCB	1
322	C2	LIM_MAMMARY_LUMINAL_PROGENITOR_DN	LIM_MAMMARY_LUMINAL_PROGENITOR_DN	1/147	14/21728	0.0906878891274487	0.57672557052746	0.568128201207154	DST	1
323	C2	MEISSNER_ES_ICP_WITH_H3K4ME3_AND_H3K27ME3	MEISSNER_ES_ICP_WITH_H3K4ME3_AND_H3K27ME3	1/147	14/21728	0.0906878891274487	0.57672557052746	0.568128201207154	TSPAN11	1
324	C2	PID_TCR_JNK_PATHWAY	PID_TCR_JNK_PATHWAY	1/147	14/21728	0.0906878891274487	0.57672557052746	0.568128201207154	PRKCB	1
325	C2	PID_TCR_RAS_PATHWAY	PID_TCR_RAS_PATHWAY	1/147	14/21728	0.0906878891274487	0.57672557052746	0.568128201207154	PRKCB	1
326	C2	REACTOME_ACETYLCHOLINE_BINDING_AND_DOWNSTREAM_EVENTS	REACTOME_ACETYLCHOLINE_BINDING_AND_DOWNSTREAM_EVENTS	1/147	14/21728	0.0906878891274487	0.57672557052746	0.568128201207154	CHRNA7	1
327	C2	REACTOME_REPRESSION_OF_WNT_TARGET_GENES	REACTOME_REPRESSION_OF_WNT_TARGET_GENES	1/147	14/21728	0.0906878891274487	0.57672557052746	0.568128201207154	CTBP1	1
328	C2	REACTOME_SEMA3A_PLEXIN_REPULSION_SIGNALING_BY_INHIBITING_INTEGRIN_ADHESION	REACTOME_SEMA3A_PLEXIN_REPULSION_SIGNALING_BY_INHIBITING_INTEGRIN_ADHESION	1/147	14/21728	0.0906878891274487	0.57672557052746	0.568128201207154	PLXNA4	1
329	C2	REACTOME_SHC1_EVENTS_IN_EGFR_SIGNALING	REACTOME_SHC1_EVENTS_IN_EGFR_SIGNALING	1/147	14/21728	0.0906878891274487	0.57672557052746	0.568128201207154	HBEGF	1
330	C2	REACTOME_SHC1_EVENTS_IN_ERBB4_SIGNALING	REACTOME_SHC1_EVENTS_IN_ERBB4_SIGNALING	1/147	14/21728	0.0906878891274487	0.57672557052746	0.568128201207154	HBEGF	1
331	C2	STEINER_ERYTHROCYTE_MEMBRANE_GENES	STEINER_ERYTHROCYTE_MEMBRANE_GENES	1/147	14/21728	0.0906878891274487	0.57672557052746	0.568128201207154	DMTN	1
332	C2	NIKOLSKY_BREAST_CANCER_7Q21_Q22_AMPLICON	NIKOLSKY_BREAST_CANCER_7Q21_Q22_AMPLICON	2/147	75/21728	0.0916814985720018	0.57672557052746	0.568128201207154	FAM133B/CYP3A5	2
333	C2	TCGA_GLIOBLASTOMA_COPY_NUMBER_UP	TCGA_GLIOBLASTOMA_COPY_NUMBER_UP	2/147	75/21728	0.0916814985720018	0.57672557052746	0.568128201207154	FAM133B/TSFM	2
334	C2	BROWNE_HCMV_INFECTION_4HR_DN	BROWNE_HCMV_INFECTION_4HR_DN	4/147	254/21728	0.0941541184700681	0.57672557052746	0.568128201207154	VAPB/KLF6/PRKCB/SON	4
335	C2	SENGUPTA_EBNA1_ANTICORRELATED	SENGUPTA_EBNA1_ANTICORRELATED	3/147	160/21728	0.0947810186559813	0.57672557052746	0.568128201207154	B3GALT4/KIAA0513/PPP1R9B	3
336	C2	CARD_MIR302A_TARGETS	CARD_MIR302A_TARGETS	2/147	77/21728	0.0958462602547559	0.57672557052746	0.568128201207154	SRSF2/MNT	2
337	C2	NAKAYAMA_SOFT_TISSUE_TUMORS_PCA1_DN	NAKAYAMA_SOFT_TISSUE_TUMORS_PCA1_DN	2/147	77/21728	0.0958462602547559	0.57672557052746	0.568128201207154	WIF1/CTAG1B	2
338	C2	VERHAAK_GLIOBLASTOMA_CLASSICAL	VERHAAK_GLIOBLASTOMA_CLASSICAL	3/147	161/21728	0.0961254069392867	0.57672557052746	0.568128201207154	HS3ST3B1/CAMK2B/RGS12	3
339	C2	BIOCARTA_BCELLSURVIVAL_PATHWAY	BIOCARTA_BCELLSURVIVAL_PATHWAY	1/147	15/21728	0.096843773823878	0.57672557052746	0.568128201207154	ZBTB7A	1
340	C2	BIOCARTA_RELA_PATHWAY	BIOCARTA_RELA_PATHWAY	1/147	15/21728	0.096843773823878	0.57672557052746	0.568128201207154	TRADD	1
341	C2	FIGUEROA_AML_METHYLATION_CLUSTER_4_DN	FIGUEROA_AML_METHYLATION_CLUSTER_4_DN	1/147	15/21728	0.096843773823878	0.57672557052746	0.568128201207154	ZNF853	1
342	C2	KEGG_GLYCOSPHINGOLIPID_BIOSYNTHESIS_GANGLIO_SERIES	KEGG_GLYCOSPHINGOLIPID_BIOSYNTHESIS_GANGLIO_SERIES	1/147	15/21728	0.096843773823878	0.57672557052746	0.568128201207154	B3GALT4	1
343	C2	PID_ERBB_NETWORK_PATHWAY	PID_ERBB_NETWORK_PATHWAY	1/147	15/21728	0.096843773823878	0.57672557052746	0.568128201207154	HBEGF	1
344	C2	REACTOME_DEPOLYMERISATION_OF_THE_NUCLEAR_LAMINA	REACTOME_DEPOLYMERISATION_OF_THE_NUCLEAR_LAMINA	1/147	15/21728	0.096843773823878	0.57672557052746	0.568128201207154	PRKCB	1
345	C2	REACTOME_ERBB2_REGULATES_CELL_MOTILITY	REACTOME_ERBB2_REGULATES_CELL_MOTILITY	1/147	15/21728	0.096843773823878	0.57672557052746	0.568128201207154	HBEGF	1
346	C2	REACTOME_NEGATIVE_REGULATION_OF_TCF_DEPENDENT_SIGNALING_BY_WNT_LIGAND_ANTAGONISTS	REACTOME_NEGATIVE_REGULATION_OF_TCF_DEPENDENT_SIGNALING_BY_WNT_LIGAND_ANTAGONISTS	1/147	15/21728	0.096843773823878	0.57672557052746	0.568128201207154	WIF1	1
347	C2	REACTOME_WNT5A_DEPENDENT_INTERNALIZATION_OF_FZD4	REACTOME_WNT5A_DEPENDENT_INTERNALIZATION_OF_FZD4	1/147	15/21728	0.096843773823878	0.57672557052746	0.568128201207154	PRKCB	1
348	C2	SCHAVOLT_TARGETS_OF_TP53_AND_TP63	SCHAVOLT_TARGETS_OF_TP53_AND_TP63	1/147	15/21728	0.096843773823878	0.57672557052746	0.568128201207154	PODXL	1
349	C2	TERAMOTO_OPN_TARGETS_CLUSTER_1	TERAMOTO_OPN_TARGETS_CLUSTER_1	1/147	15/21728	0.096843773823878	0.57672557052746	0.568128201207154	TFRC	1
350	C2	VANDESLUIS_COMMD1_TARGETS_GROUP_2_UP	VANDESLUIS_COMMD1_TARGETS_GROUP_2_UP	1/147	15/21728	0.096843773823878	0.57672557052746	0.568128201207154	TFRC	1
351	C2	ZHANG_RESPONSE_TO_CANTHARIDIN_UP	ZHANG_RESPONSE_TO_CANTHARIDIN_UP	1/147	15/21728	0.096843773823878	0.57672557052746	0.568128201207154	NFIC	1
352	C2	WP_REGULATORY_CIRCUITS_OF_THE_STAT3_SIGNALING_PATHWAY	WP_REGULATORY_CIRCUITS_OF_THE_STAT3_SIGNALING_PATHWAY	2/147	79/21728	0.100064279120386	0.57672557052746	0.568128201207154	PRKCB/PTPRT	2
353	C2	GAVIN_FOXP3_TARGETS_CLUSTER_P3	GAVIN_FOXP3_TARGETS_CLUSTER_P3	3/147	165/21728	0.10158056698862	0.57672557052746	0.568128201207154	SRSF2/CAMK2B/TMBIM1	3
354	C2	RICKMAN_METASTASIS_DN	RICKMAN_METASTASIS_DN	4/147	262/21728	0.102497477960431	0.57672557052746	0.568128201207154	TAP2/DST/ZBTB7A/DMTN	4
355	C2	BARRIER_CANCER_RELAPSE_TUMOR_SAMPLE_UP	BARRIER_CANCER_RELAPSE_TUMOR_SAMPLE_UP	1/147	16/21728	0.10295826584469	0.57672557052746	0.568128201207154	ATG12	1
356	C2	BIOCARTA_CDMAC_PATHWAY	BIOCARTA_CDMAC_PATHWAY	1/147	16/21728	0.10295826584469	0.57672557052746	0.568128201207154	PRKCB	1
357	C2	BIOCARTA_SHH_PATHWAY	BIOCARTA_SHH_PATHWAY	1/147	16/21728	0.10295826584469	0.57672557052746	0.568128201207154	PTCH1	1
358	C2	BIOCARTA_SPPA_PATHWAY	BIOCARTA_SPPA_PATHWAY	1/147	16/21728	0.10295826584469	0.57672557052746	0.568128201207154	PRKCB	1
359	C2	DEMAGALHAES_AGING_DN	DEMAGALHAES_AGING_DN	1/147	16/21728	0.10295826584469	0.57672557052746	0.568128201207154	TFRC	1
360	C2	LUI_THYROID_CANCER_CLUSTER_5	LUI_THYROID_CANCER_CLUSTER_5	1/147	16/21728	0.10295826584469	0.57672557052746	0.568128201207154	CHRNA7	1
361	C2	REACTOME_CASPASE_ACTIVATION_VIA_DEATH_RECEPTORS_IN_THE_PRESENCE_OF_LIGAND	REACTOME_CASPASE_ACTIVATION_VIA_DEATH_RECEPTORS_IN_THE_PRESENCE_OF_LIGAND	1/147	16/21728	0.10295826584469	0.57672557052746	0.568128201207154	TRADD	1
362	C2	REACTOME_CRMPS_IN_SEMA3A_SIGNALING	REACTOME_CRMPS_IN_SEMA3A_SIGNALING	1/147	16/21728	0.10295826584469	0.57672557052746	0.568128201207154	PLXNA4	1
363	C2	REACTOME_GRB2_EVENTS_IN_ERBB2_SIGNALING	REACTOME_GRB2_EVENTS_IN_ERBB2_SIGNALING	1/147	16/21728	0.10295826584469	0.57672557052746	0.568128201207154	HBEGF	1
364	C2	REACTOME_PI3K_EVENTS_IN_ERBB2_SIGNALING	REACTOME_PI3K_EVENTS_IN_ERBB2_SIGNALING	1/147	16/21728	0.10295826584469	0.57672557052746	0.568128201207154	HBEGF	1
365	C2	REACTOME_SEMA3A_PAK_DEPENDENT_AXON_REPULSION	REACTOME_SEMA3A_PAK_DEPENDENT_AXON_REPULSION	1/147	16/21728	0.10295826584469	0.57672557052746	0.568128201207154	PLXNA4	1
366	C2	RODRIGUES_THYROID_CARCINOMA_UP	RODRIGUES_THYROID_CARCINOMA_UP	1/147	16/21728	0.10295826584469	0.57672557052746	0.568128201207154	PAG1	1
367	C2	SCHWAB_TARGETS_OF_BMYB_POLYMORPHIC_VARIANTS_DN	SCHWAB_TARGETS_OF_BMYB_POLYMORPHIC_VARIANTS_DN	1/147	16/21728	0.10295826584469	0.57672557052746	0.568128201207154	CAMK2B	1
368	C2	WP_HEDGEHOG_SIGNALING_PATHWAY_WP47	WP_HEDGEHOG_SIGNALING_PATHWAY_WP47	1/147	16/21728	0.10295826584469	0.57672557052746	0.568128201207154	PTCH1	1
369	C2	WP_QUERCETIN_AND_NFKB_AP1_INDUCED_APOPTOSIS	WP_QUERCETIN_AND_NFKB_AP1_INDUCED_APOPTOSIS	1/147	16/21728	0.10295826584469	0.57672557052746	0.568128201207154	MAFG	1
370	C2	WU_HBX_TARGETS_2_DN	WU_HBX_TARGETS_2_DN	1/147	16/21728	0.10295826584469	0.57672557052746	0.568128201207154	KLF6	1
371	C2	KIM_WT1_TARGETS_12HR_UP	KIM_WT1_TARGETS_12HR_UP	3/147	167/21728	0.104353858003986	0.57672557052746	0.568128201207154	HBEGF/SON/PODXL	3
372	C2	SASAKI_ADULT_T_CELL_LEUKEMIA	SASAKI_ADULT_T_CELL_LEUKEMIA	3/147	168/21728	0.105751716383637	0.57672557052746	0.568128201207154	TFRC/DST/VBP1	3
373	C2	KUNINGER_IGF1_VS_PDGFB_TARGETS_UP	KUNINGER_IGF1_VS_PDGFB_TARGETS_UP	2/147	82/21728	0.106486432210531	0.57672557052746	0.568128201207154	SMPX/TNNT3	2
374	C2	ODONNELL_TARGETS_OF_MYC_AND_TFRC_UP	ODONNELL_TARGETS_OF_MYC_AND_TFRC_UP	2/147	82/21728	0.106486432210531	0.57672557052746	0.568128201207154	CREBRF/KLF6	2
375	C2	PID_SMAD2_3NUCLEAR_PATHWAY	PID_SMAD2_3NUCLEAR_PATHWAY	2/147	82/21728	0.106486432210531	0.57672557052746	0.568128201207154	CTBP1/DLX1	2
376	C2	SMID_BREAST_CANCER_LUMINAL_B_UP	SMID_BREAST_CANCER_LUMINAL_B_UP	3/147	169/21728	0.10715696759903	0.57672557052746	0.568128201207154	CAMK2B/SLC8A2/PTPRT	3
377	C2	ONDER_CDH1_TARGETS_1_DN	ONDER_CDH1_TARGETS_1_DN	3/147	170/21728	0.108569549603467	0.57672557052746	0.568128201207154	SRSF2/HBEGF/BCLAF1	3
378	C2	GARGALOVIC_RESPONSE_TO_OXIDIZED_PHOSPHOLIPIDS_TURQUOISE_UP	GARGALOVIC_RESPONSE_TO_OXIDIZED_PHOSPHOLIPIDS_TURQUOISE_UP	2/147	83/21728	0.108651458828475	0.57672557052746	0.568128201207154	CREBRF/KLF6	2
379	C2	BIOCARTA_CCR5_PATHWAY	BIOCARTA_CCR5_PATHWAY	1/147	17/21728	0.10903164162402	0.57672557052746	0.568128201207154	PRKCB	1
380	C2	EHRLICH_ICF_SYNDROM_DN	EHRLICH_ICF_SYNDROM_DN	1/147	17/21728	0.10903164162402	0.57672557052746	0.568128201207154	TFRC	1
381	C2	GARGALOVIC_RESPONSE_TO_OXIDIZED_PHOSPHOLIPIDS_CYAN_UP	GARGALOVIC_RESPONSE_TO_OXIDIZED_PHOSPHOLIPIDS_CYAN_UP	1/147	17/21728	0.10903164162402	0.57672557052746	0.568128201207154	CREBRF	1
382	C2	KEGG_ONE_CARBON_POOL_BY_FOLATE	KEGG_ONE_CARBON_POOL_BY_FOLATE	1/147	17/21728	0.10903164162402	0.57672557052746	0.568128201207154	MTFMT	1
383	C2	LOPEZ_EPITHELIOID_MESOTHELIOMA	LOPEZ_EPITHELIOID_MESOTHELIOMA	1/147	17/21728	0.10903164162402	0.57672557052746	0.568128201207154	ELMO3	1
384	C2	MATTHEWS_AP1_TARGETS	MATTHEWS_AP1_TARGETS	1/147	17/21728	0.10903164162402	0.57672557052746	0.568128201207154	HBEGF	1
385	C2	MORI_EMU_MYC_LYMPHOMA_BY_ONSET_TIME_DN	MORI_EMU_MYC_LYMPHOMA_BY_ONSET_TIME_DN	1/147	17/21728	0.10903164162402	0.57672557052746	0.568128201207154	KLF6	1
386	C2	NELSON_RESPONSE_TO_ANDROGEN_DN	NELSON_RESPONSE_TO_ANDROGEN_DN	1/147	17/21728	0.10903164162402	0.57672557052746	0.568128201207154	CTBP1	1
387	C2	PIEPOLI_LGI1_TARGETS_DN	PIEPOLI_LGI1_TARGETS_DN	1/147	17/21728	0.10903164162402	0.57672557052746	0.568128201207154	CTAG1B	1
388	C2	REACTOME_TRAFFICKING_OF_GLUR2_CONTAINING_AMPA_RECEPTORS	REACTOME_TRAFFICKING_OF_GLUR2_CONTAINING_AMPA_RECEPTORS	1/147	17/21728	0.10903164162402	0.57672557052746	0.568128201207154	PRKCB	1
389	C2	RUAN_RESPONSE_TO_TNF_TROGLITAZONE_UP	RUAN_RESPONSE_TO_TNF_TROGLITAZONE_UP	1/147	17/21728	0.10903164162402	0.57672557052746	0.568128201207154	TAP2	1
390	C2	WP_INTERACTOME_OF_POLYCOMB_REPRESSIVE_COMPLEX_2_PRC2	WP_INTERACTOME_OF_POLYCOMB_REPRESSIVE_COMPLEX_2_PRC2	1/147	17/21728	0.10903164162402	0.57672557052746	0.568128201207154	BCLAF1	1
391	C2	ZHAN_VARIABLE_EARLY_DIFFERENTIATION_GENES_UP	ZHAN_VARIABLE_EARLY_DIFFERENTIATION_GENES_UP	1/147	17/21728	0.10903164162402	0.57672557052746	0.568128201207154	BCLAF1	1
392	C2	ONDER_CDH1_SIGNALING_VIA_CTNNB1	ONDER_CDH1_SIGNALING_VIA_CTNNB1	2/147	84/21728	0.110828207809944	0.57672557052746	0.568128201207154	TFRC/PODXL	2
393	C2	REACTOME_TRANSPORT_OF_MATURE_TRANSCRIPT_TO_CYTOPLASM	REACTOME_TRANSPORT_OF_MATURE_TRANSCRIPT_TO_CYTOPLASM	2/147	84/21728	0.110828207809944	0.57672557052746	0.568128201207154	SRSF2/CHTOP	2
394	C2	REACTOME_TRANSMISSION_ACROSS_CHEMICAL_SYNAPSES	REACTOME_TRANSMISSION_ACROSS_CHEMICAL_SYNAPSES	4/147	270/21728	0.11116975003326	0.57672557052746	0.568128201207154	CHRNA7/PRKCB/CAMK2B/CAMKK1	4
395	C2	CASORELLI_ACUTE_PROMYELOCYTIC_LEUKEMIA_UP	CASORELLI_ACUTE_PROMYELOCYTIC_LEUKEMIA_UP	3/147	173/21728	0.112850657267026	0.57672557052746	0.568128201207154	KLF6/UBE2D4/HBEGF	3
396	C2	MOHANKUMAR_HOXA1_TARGETS_DN	MOHANKUMAR_HOXA1_TARGETS_DN	3/147	173/21728	0.112850657267026	0.57672557052746	0.568128201207154	KLF6/ZNF853/FGF11	3
397	C2	NAGASHIMA_NRG1_SIGNALING_UP	NAGASHIMA_NRG1_SIGNALING_UP	3/147	173/21728	0.112850657267026	0.57672557052746	0.568128201207154	KLF6/DST/HBEGF	3
398	C2	DACOSTA_UV_RESPONSE_VIA_ERCC3_XPCS_DN	DACOSTA_UV_RESPONSE_VIA_ERCC3_XPCS_DN	2/147	85/21728	0.113016424257486	0.57672557052746	0.568128201207154	DST/SON	2
399	C2	MILI_PSEUDOPODIA_CHEMOTAXIS_UP	MILI_PSEUDOPODIA_CHEMOTAXIS_UP	2/147	85/21728	0.113016424257486	0.57672557052746	0.568128201207154	SH3PXD2A/CPLX2	2
400	C2	MARTINEZ_RESPONSE_TO_TRABECTEDIN_DN	MARTINEZ_RESPONSE_TO_TRABECTEDIN_DN	4/147	272/21728	0.113387830204788	0.57672557052746	0.568128201207154	HS3ST3B1/SON/TRIM24/TSFM	4
401	C2	AMIT_DELAYED_EARLY_GENES	AMIT_DELAYED_EARLY_GENES	1/147	18/21728	0.115064175762534	0.57672557052746	0.568128201207154	KLF6	1
402	C2	AMIT_EGF_RESPONSE_40_MCF10A	AMIT_EGF_RESPONSE_40_MCF10A	1/147	18/21728	0.115064175762534	0.57672557052746	0.568128201207154	KLF6	1
403	C2	BIOCARTA_CALCINEURIN_PATHWAY	BIOCARTA_CALCINEURIN_PATHWAY	1/147	18/21728	0.115064175762534	0.57672557052746	0.568128201207154	PRKCB	1
404	C2	BIOCARTA_CARDIACEGF_PATHWAY	BIOCARTA_CARDIACEGF_PATHWAY	1/147	18/21728	0.115064175762534	0.57672557052746	0.568128201207154	PRKCB	1
405	C2	BIOCARTA_CHEMICAL_PATHWAY	BIOCARTA_CHEMICAL_PATHWAY	1/147	18/21728	0.115064175762534	0.57672557052746	0.568128201207154	PRKCB	1
406	C2	BIOCARTA_MEF2D_PATHWAY	BIOCARTA_MEF2D_PATHWAY	1/147	18/21728	0.115064175762534	0.57672557052746	0.568128201207154	PRKCB	1
407	C2	GRATIAS_RETINOBLASTOMA_16Q24	GRATIAS_RETINOBLASTOMA_16Q24	1/147	18/21728	0.115064175762534	0.57672557052746	0.568128201207154	KIAA0513	1
408	C2	LEIN_LOCALIZED_TO_DISTAL_AND_PROXIMAL_DENDRITES	LEIN_LOCALIZED_TO_DISTAL_AND_PROXIMAL_DENDRITES	1/147	18/21728	0.115064175762534	0.57672557052746	0.568128201207154	PPP1R9B	1
409	C2	MATTHEWS_SKIN_CARCINOGENESIS_VIA_JUN	MATTHEWS_SKIN_CARCINOGENESIS_VIA_JUN	1/147	18/21728	0.115064175762534	0.57672557052746	0.568128201207154	TRADD	1
410	C2	PODAR_RESPONSE_TO_ADAPHOSTIN_DN	PODAR_RESPONSE_TO_ADAPHOSTIN_DN	1/147	18/21728	0.115064175762534	0.57672557052746	0.568128201207154	TFRC	1
411	C2	REACTOME_ACTIVATION_OF_SMO	REACTOME_ACTIVATION_OF_SMO	1/147	18/21728	0.115064175762534	0.57672557052746	0.568128201207154	PTCH1	1
412	C2	REACTOME_GASTRIN_CREB_SIGNALLING_PATHWAY_VIA_PKC_AND_MAPK	REACTOME_GASTRIN_CREB_SIGNALLING_PATHWAY_VIA_PKC_AND_MAPK	1/147	18/21728	0.115064175762534	0.57672557052746	0.568128201207154	HBEGF	1
413	C2	REACTOME_SIGNALING_BY_CYTOSOLIC_FGFR1_FUSION_MUTANTS	REACTOME_SIGNALING_BY_CYTOSOLIC_FGFR1_FUSION_MUTANTS	1/147	18/21728	0.115064175762534	0.57672557052746	0.568128201207154	TRIM24	1
414	C2	SUZUKI_RESPONSE_TO_TSA	SUZUKI_RESPONSE_TO_TSA	1/147	18/21728	0.115064175762534	0.57672557052746	0.568128201207154	TRADD	1
415	C2	COATES_MACROPHAGE_M1_VS_M2_UP	COATES_MACROPHAGE_M1_VS_M2_UP	2/147	86/21728	0.115215856143022	0.57672557052746	0.568128201207154	DST/NAT8L	2
416	C2	DELASERNA_MYOD_TARGETS_UP	DELASERNA_MYOD_TARGETS_UP	2/147	86/21728	0.115215856143022	0.57672557052746	0.568128201207154	TFRC/TNNT3	2
417	C2	WP_APOPTOSIS	WP_APOPTOSIS	2/147	86/21728	0.115215856143022	0.57672557052746	0.568128201207154	TRADD/HRK	2
418	C2	SENGUPTA_NASOPHARYNGEAL_CARCINOMA_WITH_LMP1_DN	SENGUPTA_NASOPHARYNGEAL_CARCINOMA_WITH_LMP1_DN	3/147	175/21728	0.115740237879207	0.57672557052746	0.568128201207154	CTAG1B/C19orf33/PRKCB	3
419	C2	BAKKER_FOXO3_TARGETS_DN	BAKKER_FOXO3_TARGETS_DN	3/147	177/21728	0.118657638749417	0.57672557052746	0.568128201207154	SRSF2/FBXO45/SEC61B	3
420	C2	MOREAUX_B_LYMPHOCYTE_MATURATION_BY_TACI_UP	MOREAUX_B_LYMPHOCYTE_MATURATION_BY_TACI_UP	2/147	88/21728	0.119647372302585	0.57672557052746	0.568128201207154	HRK/DMTN	2
421	C2	REACTOME_RAC2_GTPASE_CYCLE	REACTOME_RAC2_GTPASE_CYCLE	2/147	88/21728	0.119647372302585	0.57672557052746	0.568128201207154	VAPB/TFRC	2
422	C2	BIOCARTA_CCR3_PATHWAY	BIOCARTA_CCR3_PATHWAY	1/147	19/21728	0.121056141039499	0.57672557052746	0.568128201207154	PRKCB	1
423	C2	BIOCARTA_CXCR4_PATHWAY	BIOCARTA_CXCR4_PATHWAY	1/147	19/21728	0.121056141039499	0.57672557052746	0.568128201207154	PRKCB	1
424	C2	BIOCARTA_PAR1_PATHWAY	BIOCARTA_PAR1_PATHWAY	1/147	19/21728	0.121056141039499	0.57672557052746	0.568128201207154	PRKCB	1
425	C2	HUMMERICH_BENIGN_SKIN_TUMOR_DN	HUMMERICH_BENIGN_SKIN_TUMOR_DN	1/147	19/21728	0.121056141039499	0.57672557052746	0.568128201207154	TNNT3	1
426	C2	KAMIKUBO_MYELOID_MN1_NETWORK	KAMIKUBO_MYELOID_MN1_NETWORK	1/147	19/21728	0.121056141039499	0.57672557052746	0.568128201207154	RGS12	1
427	C2	LE_NEURONAL_DIFFERENTIATION_DN	LE_NEURONAL_DIFFERENTIATION_DN	1/147	19/21728	0.121056141039499	0.57672557052746	0.568128201207154	RGS12	1
428	C2	PHESSE_TARGETS_OF_APC_AND_MBD2_UP	PHESSE_TARGETS_OF_APC_AND_MBD2_UP	1/147	19/21728	0.121056141039499	0.57672557052746	0.568128201207154	RIMS4	1
429	C2	REACTOME_ASSEMBLY_OF_ACTIVE_LPL_AND_LIPC_LIPASE_COMPLEXES	REACTOME_ASSEMBLY_OF_ACTIVE_LPL_AND_LIPC_LIPASE_COMPLEXES	1/147	19/21728	0.121056141039499	0.57672557052746	0.568128201207154	APOC2	1
430	C2	REACTOME_OTHER_SEMAPHORIN_INTERACTIONS	REACTOME_OTHER_SEMAPHORIN_INTERACTIONS	1/147	19/21728	0.121056141039499	0.57672557052746	0.568128201207154	PLXNA4	1
431	C2	REACTOME_PLASMA_LIPOPROTEIN_ASSEMBLY	REACTOME_PLASMA_LIPOPROTEIN_ASSEMBLY	1/147	19/21728	0.121056141039499	0.57672557052746	0.568128201207154	APOC2	1
432	C2	REACTOME_VEGFR2_MEDIATED_CELL_PROLIFERATION	REACTOME_VEGFR2_MEDIATED_CELL_PROLIFERATION	1/147	19/21728	0.121056141039499	0.57672557052746	0.568128201207154	PRKCB	1
433	C2	WP_15Q133_COPY_NUMBER_VARIATION_SYNDROME	WP_15Q133_COPY_NUMBER_VARIATION_SYNDROME	1/147	19/21728	0.121056141039499	0.57672557052746	0.568128201207154	CHRNA7	1
434	C2	WP_HOSTPATHOGEN_INTERACTION_OF_HUMAN_CORONAVIRUSES_AUTOPHAGY	WP_HOSTPATHOGEN_INTERACTION_OF_HUMAN_CORONAVIRUSES_AUTOPHAGY	1/147	19/21728	0.121056141039499	0.57672557052746	0.568128201207154	ATG12	1
435	C2	BENPORATH_NOS_TARGETS	BENPORATH_NOS_TARGETS	3/147	179/21728	0.121602354650641	0.57672557052746	0.568128201207154	KATNBL1/B3GALT4/TRIM24	3
436	C2	FERRANDO_T_ALL_WITH_MLL_ENL_FUSION_DN	FERRANDO_T_ALL_WITH_MLL_ENL_FUSION_DN	2/147	89/21728	0.121878966628044	0.57672557052746	0.568128201207154	BCLAF1/VBP1	2
437	C2	WNT_SIGNALING	WNT_SIGNALING	2/147	89/21728	0.121878966628044	0.57672557052746	0.568128201207154	WIF1/CTBP1	2
438	C2	WP_HAIR_FOLLICLE_DEVELOPMENT_CYTODIFFERENTIATION_PART_3_OF_3	WP_HAIR_FOLLICLE_DEVELOPMENT_CYTODIFFERENTIATION_PART_3_OF_3	2/147	89/21728	0.121878966628044	0.57672557052746	0.568128201207154	WIF1/KLK4	2
439	C2	XU_HGF_TARGETS_REPRESSED_BY_AKT1_DN	XU_HGF_TARGETS_REPRESSED_BY_AKT1_DN	2/147	89/21728	0.121878966628044	0.57672557052746	0.568128201207154	UBE2D4/CYLC2	2
440	C2	MULLIGHAN_MLL_SIGNATURE_2_DN	MULLIGHAN_MLL_SIGNATURE_2_DN	4/147	280/21728	0.122454383755688	0.57672557052746	0.568128201207154	ABHD10/TRIM24/NBL1/GGT5	4
441	C2	REACTOME_OPIOID_SIGNALLING	REACTOME_OPIOID_SIGNALLING	2/147	90/21728	0.124120796442055	0.57672557052746	0.568128201207154	CAMK2B/CAMKK1	2
442	C2	WP_NCRNAS_INVOLVED_IN_WNT_SIGNALING_IN_HEPATOCELLULAR_CARCINOMA	WP_NCRNAS_INVOLVED_IN_WNT_SIGNALING_IN_HEPATOCELLULAR_CARCINOMA	2/147	90/21728	0.124120796442055	0.57672557052746	0.568128201207154	WIF1/CTBP1	2
443	C2	HELLER_HDAC_TARGETS_SILENCED_BY_METHYLATION_DN	HELLER_HDAC_TARGETS_SILENCED_BY_METHYLATION_DN	4/147	282/21728	0.12476857673058	0.57672557052746	0.568128201207154	MAFG/DST/NFIC/SMYD5	4
444	C2	DUTERTRE_ESTRADIOL_RESPONSE_6HR_DN	DUTERTRE_ESTRADIOL_RESPONSE_6HR_DN	2/147	91/21728	0.126372623667218	0.57672557052746	0.568128201207154	CREBRF/KIAA0513	2
445	C2	WP_APOPTOSIS_MODULATION_AND_SIGNALING	WP_APOPTOSIS_MODULATION_AND_SIGNALING	2/147	91/21728	0.126372623667218	0.57672557052746	0.568128201207154	TRADD/HRK	2
446	C2	CHEMELLO_SOLEUS_VS_EDL_MYOFIBERS_UP	CHEMELLO_SOLEUS_VS_EDL_MYOFIBERS_UP	1/147	20/21728	0.127007808424786	0.57672557052746	0.568128201207154	SMPX	1
447	C2	HOFMANN_MYELODYSPLASTIC_SYNDROM_HIGH_RISK_DN	HOFMANN_MYELODYSPLASTIC_SYNDROM_HIGH_RISK_DN	1/147	20/21728	0.127007808424786	0.57672557052746	0.568128201207154	PTCH1	1
448	C2	HOLLEMAN_PREDNISOLONE_RESISTANCE_ALL_UP	HOLLEMAN_PREDNISOLONE_RESISTANCE_ALL_UP	1/147	20/21728	0.127007808424786	0.57672557052746	0.568128201207154	HRK	1
449	C2	HUMMERICH_MALIGNANT_SKIN_TUMOR_DN	HUMMERICH_MALIGNANT_SKIN_TUMOR_DN	1/147	20/21728	0.127007808424786	0.57672557052746	0.568128201207154	TNNT3	1
450	C2	MARCHINI_TRABECTEDIN_RESISTANCE_UP	MARCHINI_TRABECTEDIN_RESISTANCE_UP	1/147	20/21728	0.127007808424786	0.57672557052746	0.568128201207154	VBP1	1
451	C2	REACTOME_RAS_ACTIVATION_UPON_CA2_INFLUX_THROUGH_NMDA_RECEPTOR	REACTOME_RAS_ACTIVATION_UPON_CA2_INFLUX_THROUGH_NMDA_RECEPTOR	1/147	20/21728	0.127007808424786	0.57672557052746	0.568128201207154	CAMK2B	1
452	C2	WP_HYPERTROPHY_MODEL	WP_HYPERTROPHY_MODEL	1/147	20/21728	0.127007808424786	0.57672557052746	0.568128201207154	HBEGF	1
453	C2	WP_MITOCHONDRIAL_GENE_EXPRESSION	WP_MITOCHONDRIAL_GENE_EXPRESSION	1/147	20/21728	0.127007808424786	0.57672557052746	0.568128201207154	NRF1	1
454	C2	GAVIN_FOXP3_TARGETS_CLUSTER_P7	GAVIN_FOXP3_TARGETS_CLUSTER_P7	2/147	92/21728	0.128634212938586	0.57672557052746	0.568128201207154	HS3ST3B1/DST	2
455	C2	TAKEDA_TARGETS_OF_NUP98_HOXA9_FUSION_3D_UP	TAKEDA_TARGETS_OF_NUP98_HOXA9_FUSION_3D_UP	3/147	184/21728	0.129080317580321	0.57672557052746	0.568128201207154	CREBRF/DST/KIAA0513	3
456	C2	BLANCO_MELO_RESPIRATORY_SYNCYTIAL_VIRUS_INFECTION_A594_CELLS_UP	BLANCO_MELO_RESPIRATORY_SYNCYTIAL_VIRUS_INFECTION_A594_CELLS_UP	4/147	286/21728	0.129452587791955	0.57672557052746	0.568128201207154	THEMIS2/TRANK1/HBEGF/C15orf48	4
457	C2	JINESH_BLEBBISHIELD_TO_IMMUNE_CELL_FUSION_PBSHMS_UP	JINESH_BLEBBISHIELD_TO_IMMUNE_CELL_FUSION_PBSHMS_UP	5/147	395/21728	0.130536859391296	0.57672557052746	0.568128201207154	KLF6/DGCR2/C19orf33/PODXL/TMBIM1	5
458	C2	WP_METAPATHWAY_BIOTRANSFORMATION_PHASE_I_AND_II	WP_METAPATHWAY_BIOTRANSFORMATION_PHASE_I_AND_II	3/147	185/21728	0.130595316510854	0.57672557052746	0.568128201207154	HS3ST3B1/CYP3A5/NAT8L	3
459	C2	CAMPS_COLON_CANCER_COPY_NUMBER_UP	CAMPS_COLON_CANCER_COPY_NUMBER_UP	2/147	93/21728	0.130905331578281	0.57672557052746	0.568128201207154	MAFG/CASKIN1	2
460	C2	DE_YY1_TARGETS_DN	DE_YY1_TARGETS_DN	2/147	93/21728	0.130905331578281	0.57672557052746	0.568128201207154	DST/NBL1	2
461	C2	BIOCARTA_CERAMIDE_PATHWAY	BIOCARTA_CERAMIDE_PATHWAY	1/147	21/21728	0.132919447090787	0.57672557052746	0.568128201207154	TRADD	1
462	C2	BIOCARTA_NFKB_PATHWAY	BIOCARTA_NFKB_PATHWAY	1/147	21/21728	0.132919447090787	0.57672557052746	0.568128201207154	TRADD	1
463	C2	BIOCARTA_NOS1_PATHWAY	BIOCARTA_NOS1_PATHWAY	1/147	21/21728	0.132919447090787	0.57672557052746	0.568128201207154	PRKCB	1
464	C2	FINETTI_BREAST_CANCERS_KINOME_BLUE	FINETTI_BREAST_CANCERS_KINOME_BLUE	1/147	21/21728	0.132919447090787	0.57672557052746	0.568128201207154	EPHA10	1
465	C2	GESERICK_TERT_TARGETS_DN	GESERICK_TERT_TARGETS_DN	1/147	21/21728	0.132919447090787	0.57672557052746	0.568128201207154	HBEGF	1
466	C2	HOFMANN_MYELODYSPLASTIC_SYNDROM_LOW_RISK_UP	HOFMANN_MYELODYSPLASTIC_SYNDROM_LOW_RISK_UP	1/147	21/21728	0.132919447090787	0.57672557052746	0.568128201207154	PRKCB	1
467	C2	KANG_CISPLATIN_RESISTANCE_UP	KANG_CISPLATIN_RESISTANCE_UP	1/147	21/21728	0.132919447090787	0.57672557052746	0.568128201207154	TSFM	1
468	C2	KEGG_GLYCOSAMINOGLYCAN_DEGRADATION	KEGG_GLYCOSAMINOGLYCAN_DEGRADATION	1/147	21/21728	0.132919447090787	0.57672557052746	0.568128201207154	HS3ST3B1	1
469	C2	LEE_INTRATHYMIC_T_PROGENITOR	LEE_INTRATHYMIC_T_PROGENITOR	1/147	21/21728	0.132919447090787	0.57672557052746	0.568128201207154	ATP6AP1L	1
470	C2	NUMATA_CSF3_SIGNALING_VIA_STAT3	NUMATA_CSF3_SIGNALING_VIA_STAT3	1/147	21/21728	0.132919447090787	0.57672557052746	0.568128201207154	TFRC	1
471	C2	OUYANG_PROSTATE_CANCER_PROGRESSION_UP	OUYANG_PROSTATE_CANCER_PROGRESSION_UP	1/147	21/21728	0.132919447090787	0.57672557052746	0.568128201207154	PRKCB	1
472	C2	REACTOME_BLOOD_GROUP_SYSTEMS_BIOSYNTHESIS	REACTOME_BLOOD_GROUP_SYSTEMS_BIOSYNTHESIS	1/147	21/21728	0.132919447090787	0.57672557052746	0.568128201207154	B3GALT4	1
473	C2	REACTOME_NEF_MEDIATES_DOWN_MODULATION_OF_CELL_SURFACE_RECEPTORS_BY_RECRUITING_THEM_TO_CLATHRIN_ADAPTERS	REACTOME_NEF_MEDIATES_DOWN_MODULATION_OF_CELL_SURFACE_RECEPTORS_BY_RECRUITING_THEM_TO_CLATHRIN_ADAPTERS	1/147	21/21728	0.132919447090787	0.57672557052746	0.568128201207154	PACS1	1
474	C2	REACTOME_NEGATIVE_REGULATION_OF_NMDA_RECEPTOR_MEDIATED_NEURONAL_TRANSMISSION	REACTOME_NEGATIVE_REGULATION_OF_NMDA_RECEPTOR_MEDIATED_NEURONAL_TRANSMISSION	1/147	21/21728	0.132919447090787	0.57672557052746	0.568128201207154	CAMK2B	1
475	C2	REACTOME_SYNTHESIS_OF_LEUKOTRIENES_LT_AND_EOXINS_EX	REACTOME_SYNTHESIS_OF_LEUKOTRIENES_LT_AND_EOXINS_EX	1/147	21/21728	0.132919447090787	0.57672557052746	0.568128201207154	GGT5	1
476	C2	REACTOME_UNBLOCKING_OF_NMDA_RECEPTORS_GLUTAMATE_BINDING_AND_ACTIVATION	REACTOME_UNBLOCKING_OF_NMDA_RECEPTORS_GLUTAMATE_BINDING_AND_ACTIVATION	1/147	21/21728	0.132919447090787	0.57672557052746	0.568128201207154	CAMK2B	1
477	C2	WP_INTERACTIONS_BETWEEN_LOXL4_AND_OXIDATIVE_STRESS_PATHWAY	WP_INTERACTIONS_BETWEEN_LOXL4_AND_OXIDATIVE_STRESS_PATHWAY	1/147	21/21728	0.132919447090787	0.57672557052746	0.568128201207154	NRF1	1
478	C2	WP_TAMOXIFEN_METABOLISM	WP_TAMOXIFEN_METABOLISM	1/147	21/21728	0.132919447090787	0.57672557052746	0.568128201207154	CYP3A5	1
479	C2	REACTOME_ACTIVATION_OF_NMDA_RECEPTORS_AND_POSTSYNAPTIC_EVENTS	REACTOME_ACTIVATION_OF_NMDA_RECEPTORS_AND_POSTSYNAPTIC_EVENTS	2/147	94/21728	0.133185749570331	0.57672557052746	0.568128201207154	CAMK2B/CAMKK1	2
480	C2	REACTOME_CLASS_B_2_SECRETIN_FAMILY_RECEPTORS	REACTOME_CLASS_B_2_SECRETIN_FAMILY_RECEPTORS	2/147	94/21728	0.133185749570331	0.57672557052746	0.568128201207154	PTCH1/UCN2	2
481	C2	BENPORATH_OCT4_TARGETS	BENPORATH_OCT4_TARGETS	4/147	290/21728	0.134209358777791	0.57672557052746	0.568128201207154	ELAVL2/KATNBL1/B3GALT4/TRIM24	4
482	C2	GRADE_COLON_AND_RECTAL_CANCER_UP	GRADE_COLON_AND_RECTAL_CANCER_UP	4/147	290/21728	0.134209358777791	0.57672557052746	0.568128201207154	SRSF2/CD46/KNTC1/VBP1	4
483	C2	WINTER_HYPOXIA_UP	WINTER_HYPOXIA_UP	2/147	95/21728	0.135475239535712	0.57672557052746	0.568128201207154	VAPB/C16orf74	2
484	C2	TURASHVILI_BREAST_LOBULAR_CARCINOMA_VS_LOBULAR_NORMAL_UP	TURASHVILI_BREAST_LOBULAR_CARCINOMA_VS_LOBULAR_NORMAL_UP	2/147	96/21728	0.137773576707611	0.57672557052746	0.568128201207154	WIF1/DST	2
485	C2	BIOCARTA_CREB_PATHWAY	BIOCARTA_CREB_PATHWAY	1/147	22/21728	0.138791324424258	0.57672557052746	0.568128201207154	PRKCB	1
486	C2	BIOCARTA_EDG1_PATHWAY	BIOCARTA_EDG1_PATHWAY	1/147	22/21728	0.138791324424258	0.57672557052746	0.568128201207154	PRKCB	1
487	C2	HOLLEMAN_PREDNISOLONE_RESISTANCE_B_ALL_UP	HOLLEMAN_PREDNISOLONE_RESISTANCE_B_ALL_UP	1/147	22/21728	0.138791324424258	0.57672557052746	0.568128201207154	UBE2Q1	1
488	C2	IVANOVA_HEMATOPOIESIS_STEM_CELL_SHORT_TERM	IVANOVA_HEMATOPOIESIS_STEM_CELL_SHORT_TERM	1/147	22/21728	0.138791324424258	0.57672557052746	0.568128201207154	BCLAF1	1
489	C2	MULLIGAN_NTF3_SIGNALING_VIA_INSR_AND_IGF1R_UP	MULLIGAN_NTF3_SIGNALING_VIA_INSR_AND_IGF1R_UP	1/147	22/21728	0.138791324424258	0.57672557052746	0.568128201207154	SRSF2	1
490	C2	PID_HEDGEHOG_2PATHWAY	PID_HEDGEHOG_2PATHWAY	1/147	22/21728	0.138791324424258	0.57672557052746	0.568128201207154	PTCH1	1
491	C2	REACTOME_INSERTION_OF_TAIL_ANCHORED_PROTEINS_INTO_THE_ENDOPLASMIC_RETICULUM_MEMBRANE	REACTOME_INSERTION_OF_TAIL_ANCHORED_PROTEINS_INTO_THE_ENDOPLASMIC_RETICULUM_MEMBRANE	1/147	22/21728	0.138791324424258	0.57672557052746	0.568128201207154	SEC61B	1
492	C2	REACTOME_PINK1_PRKN_MEDIATED_MITOPHAGY	REACTOME_PINK1_PRKN_MEDIATED_MITOPHAGY	1/147	22/21728	0.138791324424258	0.57672557052746	0.568128201207154	ATG12	1
493	C2	REACTOME_SHC1_EVENTS_IN_ERBB2_SIGNALING	REACTOME_SHC1_EVENTS_IN_ERBB2_SIGNALING	1/147	22/21728	0.138791324424258	0.57672557052746	0.568128201207154	HBEGF	1
494	C2	SESTO_RESPONSE_TO_UV_C3	SESTO_RESPONSE_TO_UV_C3	1/147	22/21728	0.138791324424258	0.57672557052746	0.568128201207154	HBEGF	1
495	C2	WP_GLUTATHIONE_METABOLISM	WP_GLUTATHIONE_METABOLISM	1/147	22/21728	0.138791324424258	0.57672557052746	0.568128201207154	GGT5	1
496	C2	WP_REGULATION_OF_APOPTOSIS_BY_PARATHYROID_HORMONERELATED_PROTEIN	WP_REGULATION_OF_APOPTOSIS_BY_PARATHYROID_HORMONERELATED_PROTEIN	1/147	22/21728	0.138791324424258	0.57672557052746	0.568128201207154	BCL2L13	1
497	C2	YANG_BREAST_CANCER_ESR1_BULK_DN	YANG_BREAST_CANCER_ESR1_BULK_DN	1/147	22/21728	0.138791324424258	0.57672557052746	0.568128201207154	THEMIS2	1
498	C2	HOEBEKE_LYMPHOID_STEM_CELL_UP	HOEBEKE_LYMPHOID_STEM_CELL_UP	2/147	97/21728	0.140080538906891	0.57672557052746	0.568128201207154	PRKCB/KNTC1	2
499	C2	REACTOME_TRANSLATION	REACTOME_TRANSLATION	4/147	295/21728	0.140255020436374	0.57672557052746	0.568128201207154	MRPL48/SEC61B/MTFMT/TSFM	4
500	C2	KONDO_PROSTATE_CANCER_WITH_H3K27ME3	KONDO_PROSTATE_CANCER_WITH_H3K27ME3	3/147	194/21728	0.144507035994867	0.57672557052746	0.568128201207154	ASCL4/CHRM2/SDR9C7	3
501	C2	CLIMENT_BREAST_CANCER_COPY_NUMBER_UP	CLIMENT_BREAST_CANCER_COPY_NUMBER_UP	1/147	23/21728	0.144623706038081	0.57672557052746	0.568128201207154	PTPRT	1
502	C2	FRASOR_RESPONSE_TO_SERM_OR_FULVESTRANT_UP	FRASOR_RESPONSE_TO_SERM_OR_FULVESTRANT_UP	1/147	23/21728	0.144623706038081	0.57672557052746	0.568128201207154	RCN2	1
503	C2	GENTILE_UV_HIGH_DOSE_UP	GENTILE_UV_HIGH_DOSE_UP	1/147	23/21728	0.144623706038081	0.57672557052746	0.568128201207154	HBEGF	1
504	C2	HOLLEMAN_ASPARAGINASE_RESISTANCE_ALL_UP	HOLLEMAN_ASPARAGINASE_RESISTANCE_ALL_UP	1/147	23/21728	0.144623706038081	0.57672557052746	0.568128201207154	TAP2	1
505	C2	REACTOME_LONG_TERM_POTENTIATION	REACTOME_LONG_TERM_POTENTIATION	1/147	23/21728	0.144623706038081	0.57672557052746	0.568128201207154	CAMK2B	1
506	C2	REACTOME_RNA_POLYMERASE_III_TRANSCRIPTION_TERMINATION	REACTOME_RNA_POLYMERASE_III_TRANSCRIPTION_TERMINATION	1/147	23/21728	0.144623706038081	0.57672557052746	0.568128201207154	NFIC	1
507	C2	REACTOME_THE_CANONICAL_RETINOID_CYCLE_IN_RODS_TWILIGHT_VISION	REACTOME_THE_CANONICAL_RETINOID_CYCLE_IN_RODS_TWILIGHT_VISION	1/147	23/21728	0.144623706038081	0.57672557052746	0.568128201207154	SDR9C7	1
508	C2	STARK_HYPPOCAMPUS_22Q11_DELETION_DN	STARK_HYPPOCAMPUS_22Q11_DELETION_DN	1/147	23/21728	0.144623706038081	0.57672557052746	0.568128201207154	DGCR2	1
509	C2	WU_HBX_TARGETS_1_DN	WU_HBX_TARGETS_1_DN	1/147	23/21728	0.144623706038081	0.57672557052746	0.568128201207154	KLF6	1
510	C2	SMID_BREAST_CANCER_RELAPSE_IN_BONE_UP	SMID_BREAST_CANCER_RELAPSE_IN_BONE_UP	2/147	99/21728	0.144719462463712	0.57672557052746	0.568128201207154	FAIM2/PTPRT	2
511	C2	REACTOME_VISUAL_PHOTOTRANSDUCTION	REACTOME_VISUAL_PHOTOTRANSDUCTION	2/147	100/21728	0.147050992183503	0.57672557052746	0.568128201207154	SDR9C7/APOC2	2
512	C2	WINZEN_DEGRADED_VIA_KHSRP	WINZEN_DEGRADED_VIA_KHSRP	2/147	100/21728	0.147050992183503	0.57672557052746	0.568128201207154	CCDC68/HBEGF	2
513	C2	YAO_TEMPORAL_RESPONSE_TO_PROGESTERONE_CLUSTER_11	YAO_TEMPORAL_RESPONSE_TO_PROGESTERONE_CLUSTER_11	2/147	100/21728	0.147050992183503	0.57672557052746	0.568128201207154	SRSF2/TFRC	2
514	C2	KEGG_MELANOGENESIS	KEGG_MELANOGENESIS	2/147	101/21728	0.149390283607558	0.57672557052746	0.568128201207154	PRKCB/CAMK2B	2
515	C2	BIOCARTA_EIF4_PATHWAY	BIOCARTA_EIF4_PATHWAY	1/147	24/21728	0.150416855782951	0.57672557052746	0.568128201207154	PRKCB	1
516	C2	BIOCARTA_STRESS_PATHWAY	BIOCARTA_STRESS_PATHWAY	1/147	24/21728	0.150416855782951	0.57672557052746	0.568128201207154	TRADD	1
517	C2	BIOCARTA_TPO_PATHWAY	BIOCARTA_TPO_PATHWAY	1/147	24/21728	0.150416855782951	0.57672557052746	0.568128201207154	PRKCB	1
518	C2	COLLER_MYC_TARGETS_UP	COLLER_MYC_TARGETS_UP	1/147	24/21728	0.150416855782951	0.57672557052746	0.568128201207154	TFRC	1
519	C2	KEGG_PROTEIN_EXPORT	KEGG_PROTEIN_EXPORT	1/147	24/21728	0.150416855782951	0.57672557052746	0.568128201207154	SEC61B	1
520	C2	MAGRANGEAS_MULTIPLE_MYELOMA_IGLL_VS_IGLK_DN	MAGRANGEAS_MULTIPLE_MYELOMA_IGLL_VS_IGLK_DN	1/147	24/21728	0.150416855782951	0.57672557052746	0.568128201207154	CD46	1
521	C2	REACTOME_ESTROGEN_DEPENDENT_NUCLEAR_EVENTS_DOWNSTREAM_OF_ESR_MEMBRANE_SIGNALING	REACTOME_ESTROGEN_DEPENDENT_NUCLEAR_EVENTS_DOWNSTREAM_OF_ESR_MEMBRANE_SIGNALING	1/147	24/21728	0.150416855782951	0.57672557052746	0.568128201207154	HBEGF	1
522	C2	REACTOME_RHO_GTPASES_ACTIVATE_NADPH_OXIDASES	REACTOME_RHO_GTPASES_ACTIVATE_NADPH_OXIDASES	1/147	24/21728	0.150416855782951	0.57672557052746	0.568128201207154	PRKCB	1
523	C2	SHI_SPARC_TARGETS_UP	SHI_SPARC_TARGETS_UP	1/147	24/21728	0.150416855782951	0.57672557052746	0.568128201207154	PRKCB	1
524	C2	VALK_AML_WITH_11Q23_REARRANGED	VALK_AML_WITH_11Q23_REARRANGED	1/147	24/21728	0.150416855782951	0.57672557052746	0.568128201207154	APOC2	1
525	C2	WP_EBSTEINBARR_VIRUS_LMP1_SIGNALING	WP_EBSTEINBARR_VIRUS_LMP1_SIGNALING	1/147	24/21728	0.150416855782951	0.57672557052746	0.568128201207154	TRADD	1
526	C2	WP_NANOPARTICLE_TRIGGERED_AUTOPHAGIC_CELL_DEATH	WP_NANOPARTICLE_TRIGGERED_AUTOPHAGIC_CELL_DEATH	1/147	24/21728	0.150416855782951	0.57672557052746	0.568128201207154	ATG12	1
527	C2	MCBRYAN_PUBERTAL_BREAST_4_5WK_DN	MCBRYAN_PUBERTAL_BREAST_4_5WK_DN	3/147	199/21728	0.152439812708284	0.57672557052746	0.568128201207154	TFRC/NFIC/APOC2	3
528	C2	GRUETZMANN_PANCREATIC_CANCER_DN	GRUETZMANN_PANCREATIC_CANCER_DN	3/147	200/21728	0.154042898958039	0.57672557052746	0.568128201207154	CHRNA7/CTAG1B/SEC61B	3
529	C2	DER_IFN_BETA_RESPONSE_UP	DER_IFN_BETA_RESPONSE_UP	2/147	103/21728	0.154091315607415	0.57672557052746	0.568128201207154	SRSF2/BCLAF1	2
530	C2	HUMMERICH_SKIN_CANCER_PROGRESSION_DN	HUMMERICH_SKIN_CANCER_PROGRESSION_DN	2/147	103/21728	0.154091315607415	0.57672557052746	0.568128201207154	TNNT3/DST	2
531	C2	WP_LNCRNA_IN_CANONICAL_WNT_SIGNALING_AND_COLORECTAL_CANCER	WP_LNCRNA_IN_CANONICAL_WNT_SIGNALING_AND_COLORECTAL_CANCER	2/147	103/21728	0.154091315607415	0.57672557052746	0.568128201207154	WIF1/CTBP1	2
532	C2	WIERENGA_STAT5A_TARGETS_UP	WIERENGA_STAT5A_TARGETS_UP	3/147	201/21728	0.155651346700268	0.57672557052746	0.568128201207154	KLF6/GGT5/FGF11	3
533	C2	CHIANG_LIVER_CANCER_SUBCLASS_POLYSOMY7_DN	CHIANG_LIVER_CANCER_SUBCLASS_POLYSOMY7_DN	1/147	25/21728	0.156171035758988	0.57672557052746	0.568128201207154	PAG1	1
534	C2	KORKOLA_EMBRYONIC_CARCINOMA_VS_SEMINOMA_DN	KORKOLA_EMBRYONIC_CARCINOMA_VS_SEMINOMA_DN	1/147	25/21728	0.156171035758988	0.57672557052746	0.568128201207154	ELAVL2	1
535	C2	LA_MEN1_TARGETS	LA_MEN1_TARGETS	1/147	25/21728	0.156171035758988	0.57672557052746	0.568128201207154	BCL6B	1
536	C2	PETROVA_PROX1_TARGETS_UP	PETROVA_PROX1_TARGETS_UP	1/147	25/21728	0.156171035758988	0.57672557052746	0.568128201207154	DMTN	1
537	C2	REACTOME_ANTIGEN_PRESENTATION_FOLDING_ASSEMBLY_AND_PEPTIDE_LOADING_OF_CLASS_I_MHC	REACTOME_ANTIGEN_PRESENTATION_FOLDING_ASSEMBLY_AND_PEPTIDE_LOADING_OF_CLASS_I_MHC	1/147	25/21728	0.156171035758988	0.57672557052746	0.568128201207154	TAP2	1
538	C2	REACTOME_GLUCURONIDATION	REACTOME_GLUCURONIDATION	1/147	25/21728	0.156171035758988	0.57672557052746	0.568128201207154	ABHD10	1
539	C2	REACTOME_SIGNALING_BY_EGFR_IN_CANCER	REACTOME_SIGNALING_BY_EGFR_IN_CANCER	1/147	25/21728	0.156171035758988	0.57672557052746	0.568128201207154	HBEGF	1
540	C2	REACTOME_XENOBIOTICS	REACTOME_XENOBIOTICS	1/147	25/21728	0.156171035758988	0.57672557052746	0.568128201207154	CYP3A5	1
541	C2	STAMBOLSKY_RESPONSE_TO_VITAMIN_D3_DN	STAMBOLSKY_RESPONSE_TO_VITAMIN_D3_DN	1/147	25/21728	0.156171035758988	0.57672557052746	0.568128201207154	NRF1	1
542	C2	WP_IL1_AND_MEGAKARYOCYTES_IN_OBESITY	WP_IL1_AND_MEGAKARYOCYTES_IN_OBESITY	1/147	25/21728	0.156171035758988	0.57672557052746	0.568128201207154	HBEGF	1
543	C2	WP_PHYSIOLOGICAL_AND_PATHOLOGICAL_HYPERTROPHY_OF_THE_HEART	WP_PHYSIOLOGICAL_AND_PATHOLOGICAL_HYPERTROPHY_OF_THE_HEART	1/147	25/21728	0.156171035758988	0.57672557052746	0.568128201207154	PRKCB	1
544	C2	XU_HGF_SIGNALING_NOT_VIA_AKT1_6HR	XU_HGF_SIGNALING_NOT_VIA_AKT1_6HR	1/147	25/21728	0.156171035758988	0.57672557052746	0.568128201207154	HBEGF	1
545	C2	CADWELL_ATG16L1_TARGETS_UP	CADWELL_ATG16L1_TARGETS_UP	2/147	104/21728	0.156452644291632	0.57672557052746	0.568128201207154	TMIE/APOC2	2
546	C2	SHEPARD_BMYB_MORPHOLINO_DN	SHEPARD_BMYB_MORPHOLINO_DN	3/147	202/21728	0.157265092264735	0.57672557052746	0.568128201207154	PRKCB/DLX1/NOVA2	3
547	C2	STARK_PREFRONTAL_CORTEX_22Q11_DELETION_UP	STARK_PREFRONTAL_CORTEX_22Q11_DELETION_UP	3/147	202/21728	0.157265092264735	0.57672557052746	0.568128201207154	KIAA0513/CPLX2/NFIC	3
548	C2	GROSS_HYPOXIA_VIA_ELK3_AND_HIF1A_DN	GROSS_HYPOXIA_VIA_ELK3_AND_HIF1A_DN	2/147	105/21728	0.158820910850931	0.57672557052746	0.568128201207154	SRSF2/BCL6B	2
549	C2	SWEET_LUNG_CANCER_KRAS_DN	SWEET_LUNG_CANCER_KRAS_DN	5/147	423/21728	0.159641791955315	0.57672557052746	0.568128201207154	PAG1/TFRC/TNNT3/BCL6B/PTCH1	5
550	C2	PAL_PRMT5_TARGETS_UP	PAL_PRMT5_TARGETS_UP	3/147	204/21728	0.160508222500803	0.57672557052746	0.568128201207154	RCN2/CTBP1/MRPL48	3
551	C2	RAY_TUMORIGENESIS_BY_ERBB2_CDC25A_UP	RAY_TUMORIGENESIS_BY_ERBB2_CDC25A_UP	3/147	204/21728	0.160508222500803	0.57672557052746	0.568128201207154	HS3ST3B1/FAIM2/DMTN	3
552	C2	BROWNE_HCMV_INFECTION_8HR_UP	BROWNE_HCMV_INFECTION_8HR_UP	2/147	106/21728	0.161195915325273	0.57672557052746	0.568128201207154	TFRC/TSFM	2
553	C2	JAZAG_TGFB1_SIGNALING_UP	JAZAG_TGFB1_SIGNALING_UP	2/147	106/21728	0.161195915325273	0.57672557052746	0.568128201207154	WIF1/SEC22A	2
554	C2	REACTOME_ANTIGEN_PROCESSING_CROSS_PRESENTATION	REACTOME_ANTIGEN_PROCESSING_CROSS_PRESENTATION	2/147	106/21728	0.161195915325273	0.57672557052746	0.568128201207154	TAP2/SEC61B	2
555	C2	WP_WNT_SIGNALING_PATHWAY_AND_PLURIPOTENCY	WP_WNT_SIGNALING_PATHWAY_AND_PLURIPOTENCY	2/147	106/21728	0.161195915325273	0.57672557052746	0.568128201207154	CTBP1/PRKCB	2
556	C2	CHEN_ETV5_TARGETS_SERTOLI	CHEN_ETV5_TARGETS_SERTOLI	1/147	26/21728	0.16188650632727	0.57672557052746	0.568128201207154	ELAVL2	1
557	C2	GUENTHER_GROWTH_SPHERICAL_VS_ADHERENT_DN	GUENTHER_GROWTH_SPHERICAL_VS_ADHERENT_DN	1/147	26/21728	0.16188650632727	0.57672557052746	0.568128201207154	CD46	1
558	C2	HOEGERKORP_CD44_TARGETS_DIRECT_UP	HOEGERKORP_CD44_TARGETS_DIRECT_UP	1/147	26/21728	0.16188650632727	0.57672557052746	0.568128201207154	NBL1	1
559	C2	KEGG_GLYCOSAMINOGLYCAN_BIOSYNTHESIS_HEPARAN_SULFATE	KEGG_GLYCOSAMINOGLYCAN_BIOSYNTHESIS_HEPARAN_SULFATE	1/147	26/21728	0.16188650632727	0.57672557052746	0.568128201207154	HS3ST3B1	1
560	C2	KEGG_SELENOAMINO_ACID_METABOLISM	KEGG_SELENOAMINO_ACID_METABOLISM	1/147	26/21728	0.16188650632727	0.57672557052746	0.568128201207154	GGT5	1
561	C2	PID_P38_MKK3_6PATHWAY	PID_P38_MKK3_6PATHWAY	1/147	26/21728	0.16188650632727	0.57672557052746	0.568128201207154	CAMK2B	1
562	C2	PID_VEGFR1_PATHWAY	PID_VEGFR1_PATHWAY	1/147	26/21728	0.16188650632727	0.57672557052746	0.568128201207154	PRKCB	1
563	C2	REACTOME_CASPASE_ACTIVATION_VIA_EXTRINSIC_APOPTOTIC_SIGNALLING_PATHWAY	REACTOME_CASPASE_ACTIVATION_VIA_EXTRINSIC_APOPTOTIC_SIGNALLING_PATHWAY	1/147	26/21728	0.16188650632727	0.57672557052746	0.568128201207154	TRADD	1
564	C2	REACTOME_MISCELLANEOUS_TRANSPORT_AND_BINDING_EVENTS	REACTOME_MISCELLANEOUS_TRANSPORT_AND_BINDING_EVENTS	1/147	26/21728	0.16188650632727	0.57672557052746	0.568128201207154	DMTN	1
565	C2	REACTOME_SIGNALING_BY_ERBB2_IN_CANCER	REACTOME_SIGNALING_BY_ERBB2_IN_CANCER	1/147	26/21728	0.16188650632727	0.57672557052746	0.568128201207154	HBEGF	1
566	C2	TOMIDA_METASTASIS_UP	TOMIDA_METASTASIS_UP	1/147	26/21728	0.16188650632727	0.57672557052746	0.568128201207154	CPLX2	1
567	C2	WP_WNTBETACATENIN_SIGNALING_PATHWAY_IN_LEUKEMIA	WP_WNTBETACATENIN_SIGNALING_PATHWAY_IN_LEUKEMIA	1/147	26/21728	0.16188650632727	0.57672557052746	0.568128201207154	WIF1	1
568	C2	KYNG_DNA_DAMAGE_UP	KYNG_DNA_DAMAGE_UP	3/147	205/21728	0.162137480170074	0.57672557052746	0.568128201207154	CHRNA7/SEC22A/HBEGF	3
569	C2	JAZAG_TGFB1_SIGNALING_VIA_SMAD4_UP	JAZAG_TGFB1_SIGNALING_VIA_SMAD4_UP	2/147	107/21728	0.163577460108196	0.57672557052746	0.568128201207154	MRPL48/CAMK2B	2
570	C2	LINSLEY_MIR16_TARGETS	LINSLEY_MIR16_TARGETS	3/147	206/21728	0.16377178166787	0.57672557052746	0.568128201207154	CCDC68/UBE2Q1/PACS1	3
571	C2	REACTOME_G_ALPHA_I_SIGNALLING_EVENTS	REACTOME_G_ALPHA_I_SIGNALLING_EVENTS	4/147	314/21728	0.164179650332558	0.57672557052746	0.568128201207154	CHRM2/CAMK2B/CAMKK1/RGS12	4
572	C2	LI_INDUCED_T_TO_NATURAL_KILLER_UP	LI_INDUCED_T_TO_NATURAL_KILLER_UP	4/147	315/21728	0.165478181258488	0.57672557052746	0.568128201207154	SEC61B/VASH1/C15orf48/MLKL	4
573	C2	BOUDOUKHA_BOUND_BY_IGF2BP2	BOUDOUKHA_BOUND_BY_IGF2BP2	2/147	108/21728	0.165965349924488	0.57672557052746	0.568128201207154	SEC61B/VBP1	2
574	C2	BIOCARTA_AT1R_PATHWAY	BIOCARTA_AT1R_PATHWAY	1/147	27/21728	0.167563526121293	0.57672557052746	0.568128201207154	PRKCB	1
575	C2	BIOCARTA_EGF_PATHWAY	BIOCARTA_EGF_PATHWAY	1/147	27/21728	0.167563526121293	0.57672557052746	0.568128201207154	PRKCB	1
576	C2	BIOCARTA_GH_PATHWAY	BIOCARTA_GH_PATHWAY	1/147	27/21728	0.167563526121293	0.57672557052746	0.568128201207154	PRKCB	1
577	C2	BIOCARTA_PYK2_PATHWAY	BIOCARTA_PYK2_PATHWAY	1/147	27/21728	0.167563526121293	0.57672557052746	0.568128201207154	PRKCB	1
578	C2	BIOCARTA_VEGF_PATHWAY	BIOCARTA_VEGF_PATHWAY	1/147	27/21728	0.167563526121293	0.57672557052746	0.568128201207154	PRKCB	1
579	C2	HAHTOLA_MYCOSIS_FUNGOIDES_SKIN_DN	HAHTOLA_MYCOSIS_FUNGOIDES_SKIN_DN	1/147	27/21728	0.167563526121293	0.57672557052746	0.568128201207154	BCLAF1	1
580	C2	HOLLEMAN_VINCRISTINE_RESISTANCE_ALL_UP	HOLLEMAN_VINCRISTINE_RESISTANCE_ALL_UP	1/147	27/21728	0.167563526121293	0.57672557052746	0.568128201207154	TRIM24	1
581	C2	MCMURRAY_TP53_HRAS_COOPERATION_RESPONSE_UP	MCMURRAY_TP53_HRAS_COOPERATION_RESPONSE_UP	1/147	27/21728	0.167563526121293	0.57672557052746	0.568128201207154	HBEGF	1
582	C2	SHIN_B_CELL_LYMPHOMA_CLUSTER_7	SHIN_B_CELL_LYMPHOMA_CLUSTER_7	1/147	27/21728	0.167563526121293	0.57672557052746	0.568128201207154	PTCH1	1
583	C2	WP_INTRAFLAGELLAR_TRANSPORT_PROTEINS_BINDING_TO_DYNEIN	WP_INTRAFLAGELLAR_TRANSPORT_PROTEINS_BINDING_TO_DYNEIN	1/147	27/21728	0.167563526121293	0.57672557052746	0.568128201207154	IFT140	1
584	C2	REACTOME_PHASE_II_CONJUGATION_OF_COMPOUNDS	REACTOME_PHASE_II_CONJUGATION_OF_COMPOUNDS	2/147	109/21728	0.168359391808052	0.57672557052746	0.568128201207154	ABHD10/GGT5	2
585	C2	SESTO_RESPONSE_TO_UV_C0	SESTO_RESPONSE_TO_UV_C0	2/147	109/21728	0.168359391808052	0.57672557052746	0.568128201207154	TFRC/SON	2
586	C2	REACTOME_DISEASES_OF_SIGNAL_TRANSDUCTION_BY_GROWTH_FACTOR_RECEPTORS_AND_SECOND_MESSENGERS	REACTOME_DISEASES_OF_SIGNAL_TRANSDUCTION_BY_GROWTH_FACTOR_RECEPTORS_AND_SECOND_MESSENGERS	5/147	432/21728	0.169521387362773	0.57672557052746	0.568128201207154	CTBP1/HBEGF/TRIM24/CAMK2B/SPRED3	5
587	C2	GROSS_HYPOXIA_VIA_HIF1A_DN	GROSS_HYPOXIA_VIA_HIF1A_DN	2/147	110/21728	0.170759395079966	0.57672557052746	0.568128201207154	HBEGF/PPP1R9B	2
588	C2	WOOD_EBV_EBNA1_TARGETS_UP	WOOD_EBV_EBNA1_TARGETS_UP	2/147	110/21728	0.170759395079966	0.57672557052746	0.568128201207154	DGCR2/PODXL	2
589	C2	SANSOM_APC_TARGETS	SANSOM_APC_TARGETS	3/147	211/21728	0.172016734378009	0.57672557052746	0.568128201207154	SMYD5/FGFRL1/RGS12	3
590	C2	MORI_EMU_MYC_LYMPHOMA_BY_ONSET_TIME_UP	MORI_EMU_MYC_LYMPHOMA_BY_ONSET_TIME_UP	2/147	111/21728	0.173165171326723	0.57672557052746	0.568128201207154	SRSF2/CPLX2	2
591	C2	BIOCARTA_PDGF_PATHWAY	BIOCARTA_PDGF_PATHWAY	1/147	28/21728	0.173202352058354	0.57672557052746	0.568128201207154	PRKCB	1
592	C2	LEE_DOUBLE_POLAR_THYMOCYTE	LEE_DOUBLE_POLAR_THYMOCYTE	1/147	28/21728	0.173202352058354	0.57672557052746	0.568128201207154	HRK	1
593	C2	PID_IL8_CXCR1_PATHWAY	PID_IL8_CXCR1_PATHWAY	1/147	28/21728	0.173202352058354	0.57672557052746	0.568128201207154	PRKCB	1
594	C2	PID_TRAIL_PATHWAY	PID_TRAIL_PATHWAY	1/147	28/21728	0.173202352058354	0.57672557052746	0.568128201207154	TRADD	1
595	C2	PID_WNT_SIGNALING_PATHWAY	PID_WNT_SIGNALING_PATHWAY	1/147	28/21728	0.173202352058354	0.57672557052746	0.568128201207154	WIF1	1
596	C2	REACTOME_CREB1_PHOSPHORYLATION_THROUGH_NMDA_RECEPTOR_MEDIATED_ACTIVATION_OF_RAS_SIGNALING	REACTOME_CREB1_PHOSPHORYLATION_THROUGH_NMDA_RECEPTOR_MEDIATED_ACTIVATION_OF_RAS_SIGNALING	1/147	28/21728	0.173202352058354	0.57672557052746	0.568128201207154	CAMK2B	1
597	C2	REACTOME_PLATELET_CALCIUM_HOMEOSTASIS	REACTOME_PLATELET_CALCIUM_HOMEOSTASIS	1/147	28/21728	0.173202352058354	0.57672557052746	0.568128201207154	SLC8A2	1
598	C2	REACTOME_THE_ROLE_OF_NEF_IN_HIV_1_REPLICATION_AND_DISEASE_PATHOGENESIS	REACTOME_THE_ROLE_OF_NEF_IN_HIV_1_REPLICATION_AND_DISEASE_PATHOGENESIS	1/147	28/21728	0.173202352058354	0.57672557052746	0.568128201207154	PACS1	1
599	C2	REACTOME_TRP_CHANNELS	REACTOME_TRP_CHANNELS	1/147	28/21728	0.173202352058354	0.57672557052746	0.568128201207154	MLKL	1
600	C2	RORIE_TARGETS_OF_EWSR1_FLI1_FUSION_DN	RORIE_TARGETS_OF_EWSR1_FLI1_FUSION_DN	1/147	28/21728	0.173202352058354	0.57672557052746	0.568128201207154	ELAVL3	1
601	C2	WP_SPHINGOLIPID_METABOLISM_IN_SENESCENCE	WP_SPHINGOLIPID_METABOLISM_IN_SENESCENCE	1/147	28/21728	0.173202352058354	0.57672557052746	0.568128201207154	PRKCB	1
602	C2	RUTELLA_RESPONSE_TO_CSF2RB_AND_IL4_DN	RUTELLA_RESPONSE_TO_CSF2RB_AND_IL4_DN	4/147	321/21728	0.173346678597643	0.57672557052746	0.568128201207154	PRKCB/HBEGF/SON/SETD1B	4
603	C2	HOSHIDA_LIVER_CANCER_SURVIVAL_DN	HOSHIDA_LIVER_CANCER_SURVIVAL_DN	2/147	113/21728	0.177993300288576	0.57672557052746	0.568128201207154	SRSF2/DST	2
604	C2	REACTOME_HEDGEHOG_OFF_STATE	REACTOME_HEDGEHOG_OFF_STATE	2/147	113/21728	0.177993300288576	0.57672557052746	0.568128201207154	IFT140/PTCH1	2
605	C2	GARY_CD5_TARGETS_DN	GARY_CD5_TARGETS_DN	5/147	440/21728	0.178500951128671	0.57672557052746	0.568128201207154	SRSF2/TFRC/BCLAF1/GPATCH4/TSFM	5
606	C2	KEGG_PATHWAYS_IN_CANCER	KEGG_PATHWAYS_IN_CANCER	4/147	325/21728	0.178663802403439	0.57672557052746	0.568128201207154	CTBP1/PRKCB/PTCH1/FGF11	4
607	C2	ABE_VEGFA_TARGETS_30MIN	ABE_VEGFA_TARGETS_30MIN	1/147	29/21728	0.178803239350862	0.57672557052746	0.568128201207154	HBEGF	1
608	C2	AIYAR_COBRA1_TARGETS_DN	AIYAR_COBRA1_TARGETS_DN	1/147	29/21728	0.178803239350862	0.57672557052746	0.568128201207154	SRSF2	1
609	C2	BIOCARTA_BIOPEPTIDES_PATHWAY	BIOCARTA_BIOPEPTIDES_PATHWAY	1/147	29/21728	0.178803239350862	0.57672557052746	0.568128201207154	PRKCB	1
610	C2	BIOCARTA_DEATH_PATHWAY	BIOCARTA_DEATH_PATHWAY	1/147	29/21728	0.178803239350862	0.57672557052746	0.568128201207154	TRADD	1
611	C2	BIOCARTA_TNFR1_PATHWAY	BIOCARTA_TNFR1_PATHWAY	1/147	29/21728	0.178803239350862	0.57672557052746	0.568128201207154	TRADD	1
612	C2	BOYAULT_LIVER_CANCER_SUBCLASS_G5_DN	BOYAULT_LIVER_CANCER_SUBCLASS_G5_DN	1/147	29/21728	0.178803239350862	0.57672557052746	0.568128201207154	THEMIS2	1
613	C2	KEGG_LINOLEIC_ACID_METABOLISM	KEGG_LINOLEIC_ACID_METABOLISM	1/147	29/21728	0.178803239350862	0.57672557052746	0.568128201207154	CYP3A5	1
614	C2	PEDERSEN_METASTASIS_BY_ERBB2_ISOFORM_6	PEDERSEN_METASTASIS_BY_ERBB2_ISOFORM_6	1/147	29/21728	0.178803239350862	0.57672557052746	0.568128201207154	CCDC68	1
615	C2	REACTOME_DOWNREGULATION_OF_ERBB2_SIGNALING	REACTOME_DOWNREGULATION_OF_ERBB2_SIGNALING	1/147	29/21728	0.178803239350862	0.57672557052746	0.568128201207154	HBEGF	1
616	C2	REACTOME_EPHA_MEDIATED_GROWTH_CONE_COLLAPSE	REACTOME_EPHA_MEDIATED_GROWTH_CONE_COLLAPSE	1/147	29/21728	0.178803239350862	0.57672557052746	0.568128201207154	EPHA10	1
617	C2	REACTOME_MITOPHAGY	REACTOME_MITOPHAGY	1/147	29/21728	0.178803239350862	0.57672557052746	0.568128201207154	ATG12	1
618	C2	REACTOME_UPTAKE_AND_ACTIONS_OF_BACTERIAL_TOXINS	REACTOME_UPTAKE_AND_ACTIONS_OF_BACTERIAL_TOXINS	1/147	29/21728	0.178803239350862	0.57672557052746	0.568128201207154	HBEGF	1
619	C2	VALK_AML_CLUSTER_16	VALK_AML_CLUSTER_16	1/147	29/21728	0.178803239350862	0.57672557052746	0.568128201207154	APOC2	1
620	C2	WP_EICOSANOID_METABOLISM_VIA_LIPOOXYGENASES_LOX	WP_EICOSANOID_METABOLISM_VIA_LIPOOXYGENASES_LOX	1/147	29/21728	0.178803239350862	0.57672557052746	0.568128201207154	GGT5	1
621	C2	WP_PDGFRBETA_PATHWAY	WP_PDGFRBETA_PATHWAY	1/147	29/21728	0.178803239350862	0.57672557052746	0.568128201207154	PRKCB	1
622	C2	VERHAAK_GLIOBLASTOMA_MESENCHYMAL	VERHAAK_GLIOBLASTOMA_MESENCHYMAL	3/147	216/21728	0.180378330046688	0.57672557052746	0.568128201207154	TRADD/THEMIS2/TMBIM1	3
623	C2	CERVERA_SDHB_TARGETS_2	CERVERA_SDHB_TARGETS_2	2/147	114/21728	0.180415287310529	0.57672557052746	0.568128201207154	HS3ST3B1/PAG1	2
624	C2	SMIRNOV_RESPONSE_TO_IR_6HR_DN	SMIRNOV_RESPONSE_TO_IR_6HR_DN	2/147	114/21728	0.180415287310529	0.57672557052746	0.568128201207154	KLF6/MNT	2
625	C2	HAHTOLA_MYCOSIS_FUNGOIDES_CD4_DN	HAHTOLA_MYCOSIS_FUNGOIDES_CD4_DN	2/147	115/21728	0.182842315878817	0.57672557052746	0.568128201207154	RCN2/ATG12	2
626	C2	HOSHIDA_LIVER_CANCER_SUBCLASS_S2	HOSHIDA_LIVER_CANCER_SUBCLASS_S2	2/147	115/21728	0.182842315878817	0.57672557052746	0.568128201207154	CD46/BCLAF1	2
627	C2	MARZEC_IL2_SIGNALING_UP	MARZEC_IL2_SIGNALING_UP	2/147	115/21728	0.182842315878817	0.57672557052746	0.568128201207154	ELMO3/PTCH1	2
628	C2	BOQUEST_STEM_CELL_DN	BOQUEST_STEM_CELL_DN	3/147	218/21728	0.183753877703981	0.57672557052746	0.568128201207154	CCDC68/HBEGF/PODXL	3
629	C2	MITSIADES_RESPONSE_TO_APLIDIN_UP	MITSIADES_RESPONSE_TO_APLIDIN_UP	5/147	445/21728	0.184203623114583	0.57672557052746	0.568128201207154	CHTOP/KLF6/ATG12/THEMIS2/HBEGF	5
630	C2	BERENJENO_TRANSFORMED_BY_RHOA_FOREVER_DN	BERENJENO_TRANSFORMED_BY_RHOA_FOREVER_DN	1/147	30/21728	0.184366441517572	0.57672557052746	0.568128201207154	HBEGF	1
631	C2	BIOCARTA_GPCR_PATHWAY	BIOCARTA_GPCR_PATHWAY	1/147	30/21728	0.184366441517572	0.57672557052746	0.568128201207154	PRKCB	1
632	C2	GAZDA_DIAMOND_BLACKFAN_ANEMIA_MYELOID_UP	GAZDA_DIAMOND_BLACKFAN_ANEMIA_MYELOID_UP	1/147	30/21728	0.184366441517572	0.57672557052746	0.568128201207154	HBEGF	1
633	C2	GUILLAUMOND_KLF10_TARGETS_DN	GUILLAUMOND_KLF10_TARGETS_DN	1/147	30/21728	0.184366441517572	0.57672557052746	0.568128201207154	OSTC	1
634	C2	HOLLERN_SOLID_NODULAR_BREAST_TUMOR_DN	HOLLERN_SOLID_NODULAR_BREAST_TUMOR_DN	1/147	30/21728	0.184366441517572	0.57672557052746	0.568128201207154	TSPAN11	1
635	C2	REACTOME_FOXO_MEDIATED_TRANSCRIPTION_OF_OXIDATIVE_STRESS_METABOLIC_AND_NEURONAL_GENES	REACTOME_FOXO_MEDIATED_TRANSCRIPTION_OF_OXIDATIVE_STRESS_METABOLIC_AND_NEURONAL_GENES	1/147	30/21728	0.184366441517572	0.57672557052746	0.568128201207154	PLXNA4	1
636	C2	REACTOME_TNFR1_INDUCED_NFKAPPAB_SIGNALING_PATHWAY	REACTOME_TNFR1_INDUCED_NFKAPPAB_SIGNALING_PATHWAY	1/147	30/21728	0.184366441517572	0.57672557052746	0.568128201207154	TRADD	1
637	C2	TERAO_AOX4_TARGETS_SKIN_UP	TERAO_AOX4_TARGETS_SKIN_UP	1/147	30/21728	0.184366441517572	0.57672557052746	0.568128201207154	BCLAF1	1
638	C2	VALK_AML_CLUSTER_12	VALK_AML_CLUSTER_12	1/147	30/21728	0.184366441517572	0.57672557052746	0.568128201207154	PTCH1	1
639	C2	WP_AUTOPHAGY	WP_AUTOPHAGY	1/147	30/21728	0.184366441517572	0.57672557052746	0.568128201207154	ATG12	1
640	C2	WP_GPR143_IN_MELANOCYTES_AND_RETINAL_PIGMENT_EPITHELIUM_CELLS	WP_GPR143_IN_MELANOCYTES_AND_RETINAL_PIGMENT_EPITHELIUM_CELLS	1/147	30/21728	0.184366441517572	0.57672557052746	0.568128201207154	PRKCB	1
641	C2	ACOSTA_PROLIFERATION_INDEPENDENT_MYC_TARGETS_DN	ACOSTA_PROLIFERATION_INDEPENDENT_MYC_TARGETS_DN	2/147	116/21728	0.185274208587137	0.57672557052746	0.568128201207154	KLF6/DMTN	2
642	C2	SENESE_HDAC2_TARGETS_UP	SENESE_HDAC2_TARGETS_UP	2/147	116/21728	0.185274208587137	0.57672557052746	0.568128201207154	TFRC/BCLAF1	2
643	C2	WP_MALIGNANT_PLEURAL_MESOTHELIOMA	WP_MALIGNANT_PLEURAL_MESOTHELIOMA	5/147	446/21728	0.185352264285126	0.57672557052746	0.568128201207154	WIF1/CTBP1/HBEGF/PODXL/FGF11	5
644	C2	BOYLAN_MULTIPLE_MYELOMA_C_CLUSTER_DN	BOYLAN_MULTIPLE_MYELOMA_C_CLUSTER_DN	1/147	31/21728	0.189892210394745	0.58120629916317	0.572542134679144	KLF6	1
645	C2	REACTOME_EGFR_DOWNREGULATION	REACTOME_EGFR_DOWNREGULATION	1/147	31/21728	0.189892210394745	0.58120629916317	0.572542134679144	HBEGF	1
646	C2	REACTOME_FGFR1_MUTANT_RECEPTOR_ACTIVATION	REACTOME_FGFR1_MUTANT_RECEPTOR_ACTIVATION	1/147	31/21728	0.189892210394745	0.58120629916317	0.572542134679144	TRIM24	1
647	C2	REACTOME_HS_GAG_BIOSYNTHESIS	REACTOME_HS_GAG_BIOSYNTHESIS	1/147	31/21728	0.189892210394745	0.58120629916317	0.572542134679144	HS3ST3B1	1
648	C2	REACTOME_TRANSFERRIN_ENDOCYTOSIS_AND_RECYCLING	REACTOME_TRANSFERRIN_ENDOCYTOSIS_AND_RECYCLING	1/147	31/21728	0.189892210394745	0.58120629916317	0.572542134679144	TFRC	1
649	C2	VALK_AML_CLUSTER_13	VALK_AML_CLUSTER_13	1/147	31/21728	0.189892210394745	0.58120629916317	0.572542134679144	NBL1	1
650	C2	WP_ONECARBON_METABOLISM	WP_ONECARBON_METABOLISM	1/147	31/21728	0.189892210394745	0.58120629916317	0.572542134679144	MTFMT	1
651	C2	YIH_RESPONSE_TO_ARSENITE_C3	YIH_RESPONSE_TO_ARSENITE_C3	1/147	31/21728	0.189892210394745	0.58120629916317	0.572542134679144	VBP1	1
652	C2	BURTON_ADIPOGENESIS_5	BURTON_ADIPOGENESIS_5	2/147	118/21728	0.190151887471881	0.58120629916317	0.572542134679144	BCL2L13/C16orf74	2
653	C2	FOROUTAN_INTEGRATED_TGFB_EMT_UP	FOROUTAN_INTEGRATED_TGFB_EMT_UP	2/147	118/21728	0.190151887471881	0.58120629916317	0.572542134679144	HS3ST3B1/PODXL	2
654	C2	REACTOME_BIOLOGICAL_OXIDATIONS	REACTOME_BIOLOGICAL_OXIDATIONS	3/147	222/21728	0.190555232630181	0.58141190908327	0.57274467952894	CYP3A5/ABHD10/GGT5	3
655	C2	BLANCO_MELO_RESPIRATORY_SYNCYTIAL_VIRUS_INFECTION_A594_CELLS_DN	BLANCO_MELO_RESPIRATORY_SYNCYTIAL_VIRUS_INFECTION_A594_CELLS_DN	2/147	119/21728	0.192597329447647	0.581976773523635	0.573301123416347	ST6GAL2/CPLX2	2
656	C2	RODRIGUES_DCC_TARGETS_DN	RODRIGUES_DCC_TARGETS_DN	2/147	119/21728	0.192597329447647	0.581976773523635	0.573301123416347	KLF6/ELMO3	2
657	C2	WP_OSTEOBLAST_DIFFERENTIATION_AND_RELATED_DISEASES	WP_OSTEOBLAST_DIFFERENTIATION_AND_RELATED_DISEASES	2/147	119/21728	0.192597329447647	0.581976773523635	0.573301123416347	PRKCB/PTCH1	2
658	C2	GINESTIER_BREAST_CANCER_ZNF217_AMPLIFIED_DN	GINESTIER_BREAST_CANCER_ZNF217_AMPLIFIED_DN	4/147	337/21728	0.194937150269504	0.581976773523635	0.573301123416347	GIGYF1/CAMK2B/SZT2/NUTM2E	4
659	C2	CAFFAREL_RESPONSE_TO_THC_UP	CAFFAREL_RESPONSE_TO_THC_UP	1/147	32/21728	0.195380796147245	0.581976773523635	0.573301123416347	TFRC	1
660	C2	REACTOME_NUCLEAR_SIGNALING_BY_ERBB4	REACTOME_NUCLEAR_SIGNALING_BY_ERBB4	1/147	32/21728	0.195380796147245	0.581976773523635	0.573301123416347	HBEGF	1
661	C2	REACTOME_REGULATION_OF_MECP2_EXPRESSION_AND_ACTIVITY	REACTOME_REGULATION_OF_MECP2_EXPRESSION_AND_ACTIVITY	1/147	32/21728	0.195380796147245	0.581976773523635	0.573301123416347	CAMK2B	1
662	C2	SEITZ_NEOPLASTIC_TRANSFORMATION_BY_8P_DELETION_DN	SEITZ_NEOPLASTIC_TRANSFORMATION_BY_8P_DELETION_DN	1/147	32/21728	0.195380796147245	0.581976773523635	0.573301123416347	RCN2	1
663	C2	WP_CONSTITUTIVE_ANDROSTANE_RECEPTOR_PATHWAY	WP_CONSTITUTIVE_ANDROSTANE_RECEPTOR_PATHWAY	1/147	32/21728	0.195380796147245	0.581976773523635	0.573301123416347	CYP3A5	1
664	C2	SANSOM_APC_TARGETS_REQUIRE_MYC	SANSOM_APC_TARGETS_REQUIRE_MYC	3/147	225/21728	0.195698289291909	0.581976773523635	0.573301123416347	NRF1/SMYD5/RGS12	3
665	C2	LINDGREN_BLADDER_CANCER_CLUSTER_3_DN	LINDGREN_BLADDER_CANCER_CLUSTER_3_DN	3/147	226/21728	0.197420323438456	0.581976773523635	0.573301123416347	DST/SH3PXD2A/RGS12	3
666	C2	IWANAGA_CARCINOGENESIS_BY_KRAS_DN	IWANAGA_CARCINOGENESIS_BY_KRAS_DN	2/147	121/21728	0.197500573578341	0.581976773523635	0.573301123416347	TSPAN11/C15orf48	2
667	C2	BLANCO_MELO_COVID19_SARS_COV_2_INFECTION_CALU3_CELLS_UP	BLANCO_MELO_COVID19_SARS_COV_2_INFECTION_CALU3_CELLS_UP	4/147	339/21728	0.197693803771442	0.581976773523635	0.573301123416347	KLF6/THEMIS2/TRANK1/HBEGF	4
668	C2	AMIT_SERUM_RESPONSE_40_MCF10A	AMIT_SERUM_RESPONSE_40_MCF10A	1/147	33/21728	0.200832447279544	0.581976773523635	0.573301123416347	KLF6	1
669	C2	BIOCARTA_BCR_PATHWAY	BIOCARTA_BCR_PATHWAY	1/147	33/21728	0.200832447279544	0.581976773523635	0.573301123416347	PRKCB	1
670	C2	CAFFAREL_RESPONSE_TO_THC_24HR_5_UP	CAFFAREL_RESPONSE_TO_THC_24HR_5_UP	1/147	33/21728	0.200832447279544	0.581976773523635	0.573301123416347	TFRC	1
671	C2	CEBALLOS_TARGETS_OF_TP53_AND_MYC_DN	CEBALLOS_TARGETS_OF_TP53_AND_MYC_DN	1/147	33/21728	0.200832447279544	0.581976773523635	0.573301123416347	HBEGF	1
672	C2	JEPSEN_SMRT_TARGETS	JEPSEN_SMRT_TARGETS	1/147	33/21728	0.200832447279544	0.581976773523635	0.573301123416347	ELAVL3	1
673	C2	KASLER_HDAC7_TARGETS_2_DN	KASLER_HDAC7_TARGETS_2_DN	1/147	33/21728	0.200832447279544	0.581976773523635	0.573301123416347	PTCH1	1
674	C2	PLASARI_TGFB1_TARGETS_1HR_UP	PLASARI_TGFB1_TARGETS_1HR_UP	1/147	33/21728	0.200832447279544	0.581976773523635	0.573301123416347	HBEGF	1
675	C2	REACTOME_COOPERATION_OF_PREFOLDIN_AND_TRIC_CCT_IN_ACTIN_AND_TUBULIN_FOLDING	REACTOME_COOPERATION_OF_PREFOLDIN_AND_TRIC_CCT_IN_ACTIN_AND_TUBULIN_FOLDING	1/147	33/21728	0.200832447279544	0.581976773523635	0.573301123416347	VBP1	1
676	C2	REACTOME_SIALIC_ACID_METABOLISM	REACTOME_SIALIC_ACID_METABOLISM	1/147	33/21728	0.200832447279544	0.581976773523635	0.573301123416347	ST6GAL2	1
677	C2	SCHAEFFER_PROSTATE_DEVELOPMENT_AND_CANCER_BOX4_DN	SCHAEFFER_PROSTATE_DEVELOPMENT_AND_CANCER_BOX4_DN	1/147	33/21728	0.200832447279544	0.581976773523635	0.573301123416347	BCLAF1	1
678	C2	WP_HAIR_FOLLICLE_DEVELOPMENT_ORGANOGENESIS_PART_2_OF_3	WP_HAIR_FOLLICLE_DEVELOPMENT_ORGANOGENESIS_PART_2_OF_3	1/147	33/21728	0.200832447279544	0.581976773523635	0.573301123416347	PTCH1	1
679	C2	WP_MONOAMINE_GPCRS	WP_MONOAMINE_GPCRS	1/147	33/21728	0.200832447279544	0.581976773523635	0.573301123416347	CHRM2	1
680	C2	WP_PREGNANE_X_RECEPTOR_PATHWAY	WP_PREGNANE_X_RECEPTOR_PATHWAY	1/147	33/21728	0.200832447279544	0.581976773523635	0.573301123416347	CYP3A5	1
681	C2	WP_STATIN_INHIBITION_OF_CHOLESTEROL_PRODUCTION	WP_STATIN_INHIBITION_OF_CHOLESTEROL_PRODUCTION	1/147	33/21728	0.200832447279544	0.581976773523635	0.573301123416347	APOC2	1
682	C2	WP_TUMOR_SUPPRESSOR_ACTIVITY_OF_SMARCB1	WP_TUMOR_SUPPRESSOR_ACTIVITY_OF_SMARCB1	1/147	33/21728	0.200832447279544	0.581976773523635	0.573301123416347	PTCH1	1
683	C2	ZHAN_LATE_DIFFERENTIATION_GENES_UP	ZHAN_LATE_DIFFERENTIATION_GENES_UP	1/147	33/21728	0.200832447279544	0.581976773523635	0.573301123416347	ATOX1	1
684	C2	ZHAN_V1_LATE_DIFFERENTIATION_GENES_UP	ZHAN_V1_LATE_DIFFERENTIATION_GENES_UP	1/147	33/21728	0.200832447279544	0.581976773523635	0.573301123416347	KIAA0513	1
685	C2	BAUS_TFF2_TARGETS_UP	BAUS_TFF2_TARGETS_UP	1/147	34/21728	0.206247410646674	0.58685529674136	0.578106921462891	APOC2	1
686	C2	GARGALOVIC_RESPONSE_TO_OXIDIZED_PHOSPHOLIPIDS_PINK_DN	GARGALOVIC_RESPONSE_TO_OXIDIZED_PHOSPHOLIPIDS_PINK_DN	1/147	34/21728	0.206247410646674	0.58685529674136	0.578106921462891	PLXNA4	1
687	C2	MIKKELSEN_MCV6_ICP_WITH_H3K4ME3_AND_H3K27ME3	MIKKELSEN_MCV6_ICP_WITH_H3K4ME3_AND_H3K27ME3	1/147	34/21728	0.206247410646674	0.58685529674136	0.578106921462891	YPEL4	1
688	C2	PID_ATM_PATHWAY	PID_ATM_PATHWAY	1/147	34/21728	0.206247410646674	0.58685529674136	0.578106921462891	CTBP1	1
689	C2	PID_IL8_CXCR2_PATHWAY	PID_IL8_CXCR2_PATHWAY	1/147	34/21728	0.206247410646674	0.58685529674136	0.578106921462891	PRKCB	1
690	C2	REACTOME_PLASMA_LIPOPROTEIN_REMODELING	REACTOME_PLASMA_LIPOPROTEIN_REMODELING	1/147	34/21728	0.206247410646674	0.58685529674136	0.578106921462891	APOC2	1
691	C2	REACTOME_RAF_ACTIVATION	REACTOME_RAF_ACTIVATION	1/147	34/21728	0.206247410646674	0.58685529674136	0.578106921462891	CAMK2B	1
692	C2	REACTOME_SIGNALING_BY_WNT_IN_CANCER	REACTOME_SIGNALING_BY_WNT_IN_CANCER	1/147	34/21728	0.206247410646674	0.58685529674136	0.578106921462891	CTBP1	1
693	C2	VANTVEER_BREAST_CANCER_BRCA1_UP	VANTVEER_BREAST_CANCER_BRCA1_UP	1/147	34/21728	0.206247410646674	0.58685529674136	0.578106921462891	THEMIS2	1
694	C2	WP_DISRUPTION_OF_POSTSYNAPTIC_SIGNALING_BY_CNV	WP_DISRUPTION_OF_POSTSYNAPTIC_SIGNALING_BY_CNV	1/147	34/21728	0.206247410646674	0.58685529674136	0.578106921462891	CAMK2B	1
695	C2	WP_P38_MAPK_SIGNALING_PATHWAY	WP_P38_MAPK_SIGNALING_PATHWAY	1/147	34/21728	0.206247410646674	0.58685529674136	0.578106921462891	TRADD	1
696	C2	MIKKELSEN_IPS_ICP_WITH_H3K4ME3_AND_H327ME3	MIKKELSEN_IPS_ICP_WITH_H3K4ME3_AND_H327ME3	2/147	126/21728	0.209823137123723	0.589553722116947	0.580765120844136	YPEL4/PHYHIP	2
697	C2	WIERENGA_STAT5A_TARGETS_GROUP1	WIERENGA_STAT5A_TARGETS_GROUP1	2/147	126/21728	0.209823137123723	0.589553722116947	0.580765120844136	GGT5/FGF11	2
698	C2	ABE_VEGFA_TARGETS_2HR	ABE_VEGFA_TARGETS_2HR	1/147	35/21728	0.211625931465101	0.589553722116947	0.580765120844136	HBEGF	1
699	C2	DORSAM_HOXA9_TARGETS_UP	DORSAM_HOXA9_TARGETS_UP	1/147	35/21728	0.211625931465101	0.589553722116947	0.580765120844136	MAFG	1
700	C2	GENTILE_UV_RESPONSE_CLUSTER_D6	GENTILE_UV_RESPONSE_CLUSTER_D6	1/147	35/21728	0.211625931465101	0.589553722116947	0.580765120844136	CHTOP	1
701	C2	HERNANDEZ_MITOTIC_ARREST_BY_DOCETAXEL_1_UP	HERNANDEZ_MITOTIC_ARREST_BY_DOCETAXEL_1_UP	1/147	35/21728	0.211625931465101	0.589553722116947	0.580765120844136	ELAVL2	1
702	C2	KEGG_PRIMARY_IMMUNODEFICIENCY	KEGG_PRIMARY_IMMUNODEFICIENCY	1/147	35/21728	0.211625931465101	0.589553722116947	0.580765120844136	TAP2	1
703	C2	KEGG_REGULATION_OF_AUTOPHAGY	KEGG_REGULATION_OF_AUTOPHAGY	1/147	35/21728	0.211625931465101	0.589553722116947	0.580765120844136	ATG12	1
704	C2	LIU_CDX2_TARGETS_UP	LIU_CDX2_TARGETS_UP	1/147	35/21728	0.211625931465101	0.589553722116947	0.580765120844136	PGC	1
705	C2	LIU_LIVER_CANCER	LIU_LIVER_CANCER	1/147	35/21728	0.211625931465101	0.589553722116947	0.580765120844136	SZT2	1
706	C2	PID_HIV_NEF_PATHWAY	PID_HIV_NEF_PATHWAY	1/147	35/21728	0.211625931465101	0.589553722116947	0.580765120844136	TRADD	1
707	C2	REACTOME_NEGATIVE_REGULATORS_OF_DDX58_IFIH1_SIGNALING	REACTOME_NEGATIVE_REGULATORS_OF_DDX58_IFIH1_SIGNALING	1/147	35/21728	0.211625931465101	0.589553722116947	0.580765120844136	ATG12	1
708	C2	REACTOME_REGULATION_OF_TNFR1_SIGNALING	REACTOME_REGULATION_OF_TNFR1_SIGNALING	1/147	35/21728	0.211625931465101	0.589553722116947	0.580765120844136	TRADD	1
709	C2	SCHLOSSER_SERUM_RESPONSE_UP	SCHLOSSER_SERUM_RESPONSE_UP	2/147	127/21728	0.212297423815484	0.590473542123452	0.581671228900437	TRANK1/ZBTB7A	2
710	C2	BIOCARTA_P38MAPK_PATHWAY	BIOCARTA_P38MAPK_PATHWAY	1/147	36/21728	0.216968253323517	0.591556045787523	0.582737595454822	TRADD	1
711	C2	HANN_RESISTANCE_TO_BCL2_INHIBITOR_UP	HANN_RESISTANCE_TO_BCL2_INHIBITOR_UP	1/147	36/21728	0.216968253323517	0.591556045787523	0.582737595454822	ELAVL3	1
712	C2	KAAB_FAILED_HEART_ATRIUM_UP	KAAB_FAILED_HEART_ATRIUM_UP	1/147	36/21728	0.216968253323517	0.591556045787523	0.582737595454822	CYP3A5	1
713	C2	KYNG_DNA_DAMAGE_BY_4NQO	KYNG_DNA_DAMAGE_BY_4NQO	1/147	36/21728	0.216968253323517	0.591556045787523	0.582737595454822	ATOX1	1
714	C2	REACTOME_GLUTATHIONE_CONJUGATION	REACTOME_GLUTATHIONE_CONJUGATION	1/147	36/21728	0.216968253323517	0.591556045787523	0.582737595454822	GGT5	1
715	C2	REACTOME_STRIATED_MUSCLE_CONTRACTION	REACTOME_STRIATED_MUSCLE_CONTRACTION	1/147	36/21728	0.216968253323517	0.591556045787523	0.582737595454822	TNNT3	1
716	C2	RIZ_ERYTHROID_DIFFERENTIATION_12HR	RIZ_ERYTHROID_DIFFERENTIATION_12HR	1/147	36/21728	0.216968253323517	0.591556045787523	0.582737595454822	KLF6	1
717	C2	SEMENZA_HIF1_TARGETS	SEMENZA_HIF1_TARGETS	1/147	36/21728	0.216968253323517	0.591556045787523	0.582737595454822	TFRC	1
718	C2	SUBTIL_PROGESTIN_TARGETS	SUBTIL_PROGESTIN_TARGETS	1/147	36/21728	0.216968253323517	0.591556045787523	0.582737595454822	RASL10B	1
719	C2	UZONYI_RESPONSE_TO_LEUKOTRIENE_AND_THROMBIN	UZONYI_RESPONSE_TO_LEUKOTRIENE_AND_THROMBIN	1/147	36/21728	0.216968253323517	0.591556045787523	0.582737595454822	HBEGF	1
720	C2	WP_MITOCHONDRIAL_COMPLEX_IV_ASSEMBLY	WP_MITOCHONDRIAL_COMPLEX_IV_ASSEMBLY	1/147	36/21728	0.216968253323517	0.591556045787523	0.582737595454822	COA6	1
721	C2	GAL_LEUKEMIC_STEM_CELL_UP	GAL_LEUKEMIC_STEM_CELL_UP	2/147	129/21728	0.217254535105026	0.591556045787523	0.582737595454822	GJA9/DST	2
722	C2	ONDER_CDH1_TARGETS_2_DN	ONDER_CDH1_TARGETS_2_DN	5/147	473/21728	0.217313288566766	0.591556045787523	0.582737595454822	TFRC/ELMO3/DST/HBEGF/CAMK2B	5
723	C2	DANG_MYC_TARGETS_UP	DANG_MYC_TARGETS_UP	2/147	130/21728	0.21973705928677	0.591556045787523	0.582737595454822	SRSF2/TFRC	2
724	C2	GERY_CEBP_TARGETS	GERY_CEBP_TARGETS	2/147	131/21728	0.222222032007193	0.591556045787523	0.582737595454822	TFRC/HBEGF	2
725	C2	MCBRYAN_PUBERTAL_BREAST_5_6WK_DN	MCBRYAN_PUBERTAL_BREAST_5_6WK_DN	2/147	131/21728	0.222222032007193	0.591556045787523	0.582737595454822	VAPB/NFIC	2
726	C2	XU_GH1_AUTOCRINE_TARGETS_DN	XU_GH1_AUTOCRINE_TARGETS_DN	2/147	131/21728	0.222222032007193	0.591556045787523	0.582737595454822	TNNT3/PODXL	2
727	C2	FIGUEROA_AML_METHYLATION_CLUSTER_6_DN	FIGUEROA_AML_METHYLATION_CLUSTER_6_DN	1/147	37/21728	0.222274618193582	0.591556045787523	0.582737595454822	ZNF862	1
728	C2	HOWLIN_CITED1_TARGETS_1_DN	HOWLIN_CITED1_TARGETS_1_DN	1/147	37/21728	0.222274618193582	0.591556045787523	0.582737595454822	TFRC	1
729	C2	REACTOME_DETOXIFICATION_OF_REACTIVE_OXYGEN_SPECIES	REACTOME_DETOXIFICATION_OF_REACTIVE_OXYGEN_SPECIES	1/147	37/21728	0.222274618193582	0.591556045787523	0.582737595454822	ATOX1	1
730	C2	REACTOME_NR1H3_NR1H2_REGULATE_GENE_EXPRESSION_LINKED_TO_CHOLESTEROL_TRANSPORT_AND_EFFLUX	REACTOME_NR1H3_NR1H2_REGULATE_GENE_EXPRESSION_LINKED_TO_CHOLESTEROL_TRANSPORT_AND_EFFLUX	1/147	37/21728	0.222274618193582	0.591556045787523	0.582737595454822	APOC2	1
731	C2	REACTOME_RHOH_GTPASE_CYCLE	REACTOME_RHOH_GTPASE_CYCLE	1/147	37/21728	0.222274618193582	0.591556045787523	0.582737595454822	TFRC	1
732	C2	REACTOME_RHOV_GTPASE_CYCLE	REACTOME_RHOV_GTPASE_CYCLE	1/147	37/21728	0.222274618193582	0.591556045787523	0.582737595454822	DST	1
733	C2	WANG_BARRETTS_ESOPHAGUS_AND_ESOPHAGUS_CANCER_DN	WANG_BARRETTS_ESOPHAGUS_AND_ESOPHAGUS_CANCER_DN	1/147	37/21728	0.222274618193582	0.591556045787523	0.582737595454822	MAFG	1
734	C2	WANG_LSD1_TARGETS_DN	WANG_LSD1_TARGETS_DN	1/147	37/21728	0.222274618193582	0.591556045787523	0.582737595454822	CPLX2	1
735	C2	IWANAGA_CARCINOGENESIS_BY_KRAS_PTEN_DN	IWANAGA_CARCINOGENESIS_BY_KRAS_PTEN_DN	4/147	357/21728	0.22301687574278	0.591556045787523	0.582737595454822	HS3ST3B1/TMEM184B/KATNBL1/KLF6	4
736	C2	YAGI_AML_WITH_T_9_11_TRANSLOCATION	YAGI_AML_WITH_T_9_11_TRANSLOCATION	2/147	132/21728	0.224709307718067	0.591556045787523	0.582737595454822	CHRNA7/APOC2	2
737	C2	REACTOME_PROCESSING_OF_CAPPED_INTRON_CONTAINING_PRE_MRNA	REACTOME_PROCESSING_OF_CAPPED_INTRON_CONTAINING_PRE_MRNA	3/147	242/21728	0.225440825350278	0.591556045787523	0.582737595454822	ELAVL2/SRSF2/CHTOP	3
738	C2	LIM_MAMMARY_STEM_CELL_UP	LIM_MAMMARY_STEM_CELL_UP	5/147	480/21728	0.225872730182617	0.591556045787523	0.582737595454822	WIF1/DST/PTPRT/UCN2/FGFRL1	5
739	C2	ELVIDGE_HYPOXIA_BY_DMOG_UP	ELVIDGE_HYPOXIA_BY_DMOG_UP	2/147	133/21728	0.227198742702549	0.591556045787523	0.582737595454822	KLF6/DST	2
740	C2	WHITFIELD_CELL_CYCLE_G1_S	WHITFIELD_CELL_CYCLE_G1_S	2/147	133/21728	0.227198742702549	0.591556045787523	0.582737595454822	CCDC180/MNT	2
741	C2	APPIERTO_RESPONSE_TO_FENRETINIDE_UP	APPIERTO_RESPONSE_TO_FENRETINIDE_UP	1/147	38/21728	0.227545266440576	0.591556045787523	0.582737595454822	TFRC	1
742	C2	MA_MYELOID_DIFFERENTIATION_UP	MA_MYELOID_DIFFERENTIATION_UP	1/147	38/21728	0.227545266440576	0.591556045787523	0.582737595454822	ELAVL3	1
743	C2	PID_ERBB4_PATHWAY	PID_ERBB4_PATHWAY	1/147	38/21728	0.227545266440576	0.591556045787523	0.582737595454822	HBEGF	1
744	C2	PID_FAS_PATHWAY	PID_FAS_PATHWAY	1/147	38/21728	0.227545266440576	0.591556045787523	0.582737595454822	FAIM2	1
745	C2	REACTOME_GAP_JUNCTION_ASSEMBLY	REACTOME_GAP_JUNCTION_ASSEMBLY	1/147	38/21728	0.227545266440576	0.591556045787523	0.582737595454822	GJA9	1
746	C2	REACTOME_HSF1_DEPENDENT_TRANSACTIVATION	REACTOME_HSF1_DEPENDENT_TRANSACTIVATION	1/147	38/21728	0.227545266440576	0.591556045787523	0.582737595454822	CAMK2B	1
747	C2	REACTOME_SIGNALING_BY_FGFR1_IN_DISEASE	REACTOME_SIGNALING_BY_FGFR1_IN_DISEASE	1/147	38/21728	0.227545266440576	0.591556045787523	0.582737595454822	TRIM24	1
748	C2	WP_STRIATED_MUSCLE_CONTRACTION_PATHWAY	WP_STRIATED_MUSCLE_CONTRACTION_PATHWAY	1/147	38/21728	0.227545266440576	0.591556045787523	0.582737595454822	TNNT3	1
749	C2	SMID_BREAST_CANCER_NORMAL_LIKE_UP	SMID_BREAST_CANCER_NORMAL_LIKE_UP	5/147	484/21728	0.230809245665427	0.591556045787523	0.582737595454822	WIF1/THEMIS2/DST/PRKCB/GGT5	5
750	C2	MATSUDA_NATURAL_KILLER_DIFFERENTIATION	MATSUDA_NATURAL_KILLER_DIFFERENTIATION	5/147	485/21728	0.232048349024993	0.591556045787523	0.582737595454822	KLF6/TFRC/DST/GPATCH4/GGT5	5
751	C2	KEGG_UBIQUITIN_MEDIATED_PROTEOLYSIS	KEGG_UBIQUITIN_MEDIATED_PROTEOLYSIS	2/147	135/21728	0.232183524675103	0.591556045787523	0.582737595454822	UBE2Q1/UBE2D4	2
752	C2	TSENG_IRS1_TARGETS_DN	TSENG_IRS1_TARGETS_DN	2/147	135/21728	0.232183524675103	0.591556045787523	0.582737595454822	TNNT3/GGT5	2
753	C2	BIOCARTA_FCER1_PATHWAY	BIOCARTA_FCER1_PATHWAY	1/147	39/21728	0.232780436833994	0.591556045787523	0.582737595454822	PRKCB	1
754	C2	HOLLEMAN_VINCRISTINE_RESISTANCE_B_ALL_UP	HOLLEMAN_VINCRISTINE_RESISTANCE_B_ALL_UP	1/147	39/21728	0.232780436833994	0.591556045787523	0.582737595454822	TRIM24	1
755	C2	MIKKELSEN_MEF_ICP_WITH_H3K4ME3_AND_H3K27ME3	MIKKELSEN_MEF_ICP_WITH_H3K4ME3_AND_H3K27ME3	1/147	39/21728	0.232780436833994	0.591556045787523	0.582737595454822	YPEL4	1
756	C2	NEWMAN_ERCC6_TARGETS_DN	NEWMAN_ERCC6_TARGETS_DN	1/147	39/21728	0.232780436833994	0.591556045787523	0.582737595454822	PODXL	1
757	C2	BLANCO_MELO_BRONCHIAL_EPITHELIAL_CELLS_INFLUENZA_A_INFECTION_UP	BLANCO_MELO_BRONCHIAL_EPITHELIAL_CELLS_INFLUENZA_A_INFECTION_UP	2/147	137/21728	0.237175264144267	0.591556045787523	0.582737595454822	TFRC/TRANK1	2
758	C2	LI_INDUCED_T_TO_NATURAL_KILLER_DN	LI_INDUCED_T_TO_NATURAL_KILLER_DN	2/147	137/21728	0.237175264144267	0.591556045787523	0.582737595454822	PRKCB/SETD1B	2
759	C2	MIKKELSEN_ES_ICP_WITH_H3K4ME3_AND_H3K27ME3	MIKKELSEN_ES_ICP_WITH_H3K4ME3_AND_H3K27ME3	2/147	137/21728	0.237175264144267	0.591556045787523	0.582737595454822	PHYHIP/TSPAN11	2
760	C2	HOFMANN_CELL_LYMPHOMA_DN	HOFMANN_CELL_LYMPHOMA_DN	1/147	40/21728	0.237980366558066	0.591556045787523	0.582737595454822	IL1RL2	1
761	C2	PID_ER_NONGENOMIC_PATHWAY	PID_ER_NONGENOMIC_PATHWAY	1/147	40/21728	0.237980366558066	0.591556045787523	0.582737595454822	HBEGF	1
762	C2	PID_IFNG_PATHWAY	PID_IFNG_PATHWAY	1/147	40/21728	0.237980366558066	0.591556045787523	0.582737595454822	CAMK2B	1
763	C2	REACTOME_RHOU_GTPASE_CYCLE	REACTOME_RHOU_GTPASE_CYCLE	1/147	40/21728	0.237980366558066	0.591556045787523	0.582737595454822	DST	1
764	C2	TOMLINS_PROSTATE_CANCER_DN	TOMLINS_PROSTATE_CANCER_DN	1/147	40/21728	0.237980366558066	0.591556045787523	0.582737595454822	DST	1
765	C2	WP_KISSPEPTINKISSPEPTIN_RECEPTOR_SYSTEM_IN_THE_OVARY	WP_KISSPEPTINKISSPEPTIN_RECEPTOR_SYSTEM_IN_THE_OVARY	1/147	40/21728	0.237980366558066	0.591556045787523	0.582737595454822	PRKCB	1
766	C2	LIU_PROSTATE_CANCER_DN	LIU_PROSTATE_CANCER_DN	5/147	491/21728	0.239523324242059	0.591556045787523	0.582737595454822	WIF1/DST/CYP3A5/SH3PXD2A/NBL1	5
767	C2	CHUNG_BLISTER_CYTOTOXICITY_UP	CHUNG_BLISTER_CYTOTOXICITY_UP	2/147	138/21728	0.23967340260341	0.591556045787523	0.582737595454822	CHTOP/ATOX1	2
768	C2	EPPERT_PROGENITOR	EPPERT_PROGENITOR	2/147	138/21728	0.23967340260341	0.591556045787523	0.582737595454822	TFRC/KNTC1	2
769	C2	PICCALUGA_ANGIOIMMUNOBLASTIC_LYMPHOMA_DN	PICCALUGA_ANGIOIMMUNOBLASTIC_LYMPHOMA_DN	2/147	138/21728	0.23967340260341	0.591556045787523	0.582737595454822	KLF6/SON	2
770	C2	WP_MEASLES_VIRUS_INFECTION	WP_MEASLES_VIRUS_INFECTION	2/147	138/21728	0.23967340260341	0.591556045787523	0.582737595454822	CD46/TRADD	2
771	C2	RUTELLA_RESPONSE_TO_HGF_VS_CSF2RB_AND_IL4_DN	RUTELLA_RESPONSE_TO_HGF_VS_CSF2RB_AND_IL4_DN	3/147	250/21728	0.239734493689016	0.591556045787523	0.582737595454822	TRADD/SON/SETD1B	3
772	C2	GARGALOVIC_RESPONSE_TO_OXIDIZED_PHOSPHOLIPIDS_BLUE_UP	GARGALOVIC_RESPONSE_TO_OXIDIZED_PHOSPHOLIPIDS_BLUE_UP	2/147	139/21728	0.242172875506643	0.591556045787523	0.582737595454822	MAFG/HBEGF	2
773	C2	AMIT_EGF_RESPONSE_120_MCF10A	AMIT_EGF_RESPONSE_120_MCF10A	1/147	41/21728	0.24314529122221	0.591556045787523	0.582737595454822	HBEGF	1
774	C2	BLANCO_MELO_INFLUENZA_A_INFECTION_A594_CELLS_UP	BLANCO_MELO_INFLUENZA_A_INFECTION_A594_CELLS_UP	1/147	41/21728	0.24314529122221	0.591556045787523	0.582737595454822	HBEGF	1
775	C2	EPPERT_LSC_R	EPPERT_LSC_R	1/147	41/21728	0.24314529122221	0.591556045787523	0.582737595454822	TSFM	1
776	C2	HEIDENBLAD_AMPLICON_8Q24_UP	HEIDENBLAD_AMPLICON_8Q24_UP	1/147	41/21728	0.24314529122221	0.591556045787523	0.582737595454822	BCL6B	1
777	C2	HOFFMANN_IMMATURE_TO_MATURE_B_LYMPHOCYTE_UP	HOFFMANN_IMMATURE_TO_MATURE_B_LYMPHOCYTE_UP	1/147	41/21728	0.24314529122221	0.591556045787523	0.582737595454822	PACS1	1
778	C2	KEGG_AMINOACYL_TRNA_BIOSYNTHESIS	KEGG_AMINOACYL_TRNA_BIOSYNTHESIS	1/147	41/21728	0.24314529122221	0.591556045787523	0.582737595454822	MTFMT	1
779	C2	LIN_MELANOMA_COPY_NUMBER_DN	LIN_MELANOMA_COPY_NUMBER_DN	1/147	41/21728	0.24314529122221	0.591556045787523	0.582737595454822	KLF6	1
780	C2	MARTIN_INTERACT_WITH_HDAC	MARTIN_INTERACT_WITH_HDAC	1/147	41/21728	0.24314529122221	0.591556045787523	0.582737595454822	CTBP1	1
781	C2	REACTOME_RNA_POLYMERASE_III_TRANSCRIPTION	REACTOME_RNA_POLYMERASE_III_TRANSCRIPTION	1/147	41/21728	0.24314529122221	0.591556045787523	0.582737595454822	NFIC	1
782	C2	THILLAINADESAN_ZNF217_TARGETS_UP	THILLAINADESAN_ZNF217_TARGETS_UP	1/147	41/21728	0.24314529122221	0.591556045787523	0.582737595454822	FGFRL1	1
783	C2	VALK_AML_WITH_FLT3_ITD	VALK_AML_WITH_FLT3_ITD	1/147	41/21728	0.24314529122221	0.591556045787523	0.582737595454822	CHRNA7	1
784	C2	WP_BLADDER_CANCER	WP_BLADDER_CANCER	1/147	41/21728	0.24314529122221	0.591556045787523	0.582737595454822	HBEGF	1
785	C2	ZHENG_IL22_SIGNALING_DN	ZHENG_IL22_SIGNALING_DN	1/147	41/21728	0.24314529122221	0.591556045787523	0.582737595454822	FADS6	1
786	C2	WANG_RESPONSE_TO_GSK3_INHIBITOR_SB216763_DN	WANG_RESPONSE_TO_GSK3_INHIBITOR_SB216763_DN	4/147	371/21728	0.243274528655249	0.591556045787523	0.582737595454822	TFRC/DLX1/GGT5/TSFM	4
787	C2	YAGI_AML_WITH_T_8_21_TRANSLOCATION	YAGI_AML_WITH_T_8_21_TRANSLOCATION	4/147	371/21728	0.243274528655249	0.591556045787523	0.582737595454822	CTBP1/DGCR2/CTAG1B/NBL1	4
788	C2	SENESE_HDAC3_TARGETS_UP	SENESE_HDAC3_TARGETS_UP	5/147	495/21728	0.244543709773974	0.591556045787523	0.582737595454822	CREBRF/CD46/KLF6/TFRC/DST	5
789	C2	FIGUEROA_AML_METHYLATION_CLUSTER_6_UP	FIGUEROA_AML_METHYLATION_CLUSTER_6_UP	2/147	140/21728	0.244673551466231	0.591556045787523	0.582737595454822	ELAVL2/C19orf33	2
790	C2	HOELZEL_NF1_TARGETS_UP	HOELZEL_NF1_TARGETS_UP	2/147	140/21728	0.244673551466231	0.591556045787523	0.582737595454822	HS3ST3B1/PAG1	2
791	C2	BOYLAN_MULTIPLE_MYELOMA_C_D_UP	BOYLAN_MULTIPLE_MYELOMA_C_D_UP	2/147	141/21728	0.247175300787464	0.591556045787523	0.582737595454822	TFRC/NAT8L	2
792	C2	CHIARADONNA_NEOPLASTIC_TRANSFORMATION_KRAS_DN	CHIARADONNA_NEOPLASTIC_TRANSFORMATION_KRAS_DN	2/147	141/21728	0.247175300787464	0.591556045787523	0.582737595454822	DGCR2/SEC61B	2
793	C2	AMIT_EGF_RESPONSE_40_HELA	AMIT_EGF_RESPONSE_40_HELA	1/147	42/21728	0.248275444871417	0.591556045787523	0.582737595454822	KLF6	1
794	C2	FLECHNER_PBL_KIDNEY_TRANSPLANT_OK_VS_DONOR_DN	FLECHNER_PBL_KIDNEY_TRANSPLANT_OK_VS_DONOR_DN	1/147	42/21728	0.248275444871417	0.591556045787523	0.582737595454822	BCLAF1	1
795	C2	KEGG_ALDOSTERONE_REGULATED_SODIUM_REABSORPTION	KEGG_ALDOSTERONE_REGULATED_SODIUM_REABSORPTION	1/147	42/21728	0.248275444871417	0.591556045787523	0.582737595454822	PRKCB	1
796	C2	PID_UPA_UPAR_PATHWAY	PID_UPA_UPAR_PATHWAY	1/147	42/21728	0.248275444871417	0.591556045787523	0.582737595454822	KLK4	1
797	C2	REACTOME_AMINE_LIGAND_BINDING_RECEPTORS	REACTOME_AMINE_LIGAND_BINDING_RECEPTORS	1/147	42/21728	0.248275444871417	0.591556045787523	0.582737595454822	CHRM2	1
798	C2	REACTOME_DEACTIVATION_OF_THE_BETA_CATENIN_TRANSACTIVATING_COMPLEX	REACTOME_DEACTIVATION_OF_THE_BETA_CATENIN_TRANSACTIVATING_COMPLEX	1/147	42/21728	0.248275444871417	0.591556045787523	0.582737595454822	CTBP1	1
799	C2	REACTOME_RND3_GTPASE_CYCLE	REACTOME_RND3_GTPASE_CYCLE	1/147	42/21728	0.248275444871417	0.591556045787523	0.582737595454822	DST	1
800	C2	VARELA_ZMPSTE24_TARGETS_DN	VARELA_ZMPSTE24_TARGETS_DN	1/147	42/21728	0.248275444871417	0.591556045787523	0.582737595454822	OSTC	1
801	C2	WIERENGA_PML_INTERACTOME	WIERENGA_PML_INTERACTOME	1/147	42/21728	0.248275444871417	0.591556045787523	0.582737595454822	PRKCB	1
802	C2	WP_COMMON_PATHWAYS_UNDERLYING_DRUG_ADDICTION	WP_COMMON_PATHWAYS_UNDERLYING_DRUG_ADDICTION	1/147	42/21728	0.248275444871417	0.591556045787523	0.582737595454822	PRKCB	1
803	C2	RODWELL_AGING_KIDNEY_UP	RODWELL_AGING_KIDNEY_UP	5/147	500/21728	0.250858798408408	0.591556045787523	0.582737595454822	UBE2D4/THEMIS2/VASH1/GGT5/C15orf48	5
804	C2	REACTOME_CLASS_I_MHC_MEDIATED_ANTIGEN_PROCESSING_PRESENTATION	REACTOME_CLASS_I_MHC_MEDIATED_ANTIGEN_PROCESSING_PRESENTATION	4/147	377/21728	0.252084074952256	0.591556045787523	0.582737595454822	UBE2Q1/TAP2/UBE2D4/SEC61B	4
805	C2	ZHOU_INFLAMMATORY_RESPONSE_LIVE_DN	ZHOU_INFLAMMATORY_RESPONSE_LIVE_DN	4/147	377/21728	0.252084074952256	0.591556045787523	0.582737595454822	DGCR2/ABHD10/YPEL4/KIAA0513	4
806	C2	ASGHARZADEH_NEUROBLASTOMA_POOR_SURVIVAL_DN	ASGHARZADEH_NEUROBLASTOMA_POOR_SURVIVAL_DN	1/147	43/21728	0.253371059996562	0.591556045787523	0.582737595454822	HRK	1
807	C2	HAHTOLA_SEZARY_SYNDROM_DN	HAHTOLA_SEZARY_SYNDROM_DN	1/147	43/21728	0.253371059996562	0.591556045787523	0.582737595454822	PTCH1	1
808	C2	HARRIS_BRAIN_CANCER_PROGENITORS	HARRIS_BRAIN_CANCER_PROGENITORS	1/147	43/21728	0.253371059996562	0.591556045787523	0.582737595454822	CREBRF	1
809	C2	LUI_THYROID_CANCER_CLUSTER_2	LUI_THYROID_CANCER_CLUSTER_2	1/147	43/21728	0.253371059996562	0.591556045787523	0.582737595454822	VAPB	1
810	C2	MA_MYELOID_DIFFERENTIATION_DN	MA_MYELOID_DIFFERENTIATION_DN	1/147	43/21728	0.253371059996562	0.591556045787523	0.582737595454822	HBEGF	1
811	C2	PID_THROMBIN_PAR1_PATHWAY	PID_THROMBIN_PAR1_PATHWAY	1/147	43/21728	0.253371059996562	0.591556045787523	0.582737595454822	PRKCB	1
812	C2	REACTOME_SUMOYLATION_OF_TRANSCRIPTION_COFACTORS	REACTOME_SUMOYLATION_OF_TRANSCRIPTION_COFACTORS	1/147	43/21728	0.253371059996562	0.591556045787523	0.582737595454822	CTBP1	1
813	C2	REACTOME_TRANSPORT_OF_VITAMINS_NUCLEOSIDES_AND_RELATED_MOLECULES	REACTOME_TRANSPORT_OF_VITAMINS_NUCLEOSIDES_AND_RELATED_MOLECULES	1/147	43/21728	0.253371059996562	0.591556045787523	0.582737595454822	SLC35B4	1
814	C2	RIZ_ERYTHROID_DIFFERENTIATION_CCNE1	RIZ_ERYTHROID_DIFFERENTIATION_CCNE1	1/147	43/21728	0.253371059996562	0.591556045787523	0.582737595454822	SRSF2	1
815	C2	MOREAUX_MULTIPLE_MYELOMA_BY_TACI_UP	MOREAUX_MULTIPLE_MYELOMA_BY_TACI_UP	4/147	378/21728	0.253559053311521	0.591556045787523	0.582737595454822	HRK/CAMK2B/DMTN/RGS12	4
816	C2	BLANCO_MELO_COVID19_BRONCHIAL_EPITHELIAL_CELLS_SARS_COV_2_INFECTION_UP	BLANCO_MELO_COVID19_BRONCHIAL_EPITHELIAL_CELLS_SARS_COV_2_INFECTION_UP	2/147	144/21728	0.25468571702122	0.591556045787523	0.582737595454822	HBEGF/C15orf48	2
817	C2	WP_ECTODERM_DIFFERENTIATION	WP_ECTODERM_DIFFERENTIATION	2/147	144/21728	0.25468571702122	0.591556045787523	0.582737595454822	CTBP1/PODXL	2
818	C2	JAEGER_METASTASIS_DN	JAEGER_METASTASIS_DN	3/147	259/21728	0.255992941744842	0.591556045787523	0.582737595454822	ELMO3/DST/PTCH1	3
819	C2	BROWNE_HCMV_INFECTION_30MIN_DN	BROWNE_HCMV_INFECTION_30MIN_DN	2/147	145/21728	0.257190496123625	0.591556045787523	0.582737595454822	VAPB/DST	2
820	C2	GREGORY_SYNTHETIC_LETHAL_WITH_IMATINIB	GREGORY_SYNTHETIC_LETHAL_WITH_IMATINIB	2/147	145/21728	0.257190496123625	0.591556045787523	0.582737595454822	TRIM24/CAMK2B	2
821	C2	KIM_ALL_DISORDERS_DURATION_CORR_DN	KIM_ALL_DISORDERS_DURATION_CORR_DN	2/147	145/21728	0.257190496123625	0.591556045787523	0.582737595454822	ATOX1/NBL1	2
822	C2	SARRIO_EPITHELIAL_MESENCHYMAL_TRANSITION_DN	SARRIO_EPITHELIAL_MESENCHYMAL_TRANSITION_DN	2/147	145/21728	0.257190496123625	0.591556045787523	0.582737595454822	KLF6/DST	2
823	C2	WP_NRF2_PATHWAY	WP_NRF2_PATHWAY	2/147	145/21728	0.257190496123625	0.591556045787523	0.582737595454822	MAFG/HBEGF	2
824	C2	ABRAMSON_INTERACT_WITH_AIRE	ABRAMSON_INTERACT_WITH_AIRE	1/147	44/21728	0.25843236754466	0.591556045787523	0.582737595454822	SRSF2	1
825	C2	BIOCARTA_TCR_PATHWAY	BIOCARTA_TCR_PATHWAY	1/147	44/21728	0.25843236754466	0.591556045787523	0.582737595454822	PRKCB	1
826	C2	GROSS_HYPOXIA_VIA_ELK3_ONLY_DN	GROSS_HYPOXIA_VIA_ELK3_ONLY_DN	1/147	44/21728	0.25843236754466	0.591556045787523	0.582737595454822	NFIC	1
827	C2	IKEDA_MIR133_TARGETS_UP	IKEDA_MIR133_TARGETS_UP	1/147	44/21728	0.25843236754466	0.591556045787523	0.582737595454822	SEC61B	1
828	C2	KEGG_ABC_TRANSPORTERS	KEGG_ABC_TRANSPORTERS	1/147	44/21728	0.25843236754466	0.591556045787523	0.582737595454822	TAP2	1
829	C2	KEGG_LYSINE_DEGRADATION	KEGG_LYSINE_DEGRADATION	1/147	44/21728	0.25843236754466	0.591556045787523	0.582737595454822	SETD1B	1
830	C2	NAKAYAMA_FRA2_TARGETS	NAKAYAMA_FRA2_TARGETS	1/147	44/21728	0.25843236754466	0.591556045787523	0.582737595454822	CREBRF	1
831	C2	PARK_HSC_MARKERS	PARK_HSC_MARKERS	1/147	44/21728	0.25843236754466	0.591556045787523	0.582737595454822	SRSF2	1
832	C2	PID_CERAMIDE_PATHWAY	PID_CERAMIDE_PATHWAY	1/147	44/21728	0.25843236754466	0.591556045787523	0.582737595454822	TRADD	1
833	C2	PID_HNF3A_PATHWAY	PID_HNF3A_PATHWAY	1/147	44/21728	0.25843236754466	0.591556045787523	0.582737595454822	NFIC	1
834	C2	REACTOME_ASSEMBLY_AND_CELL_SURFACE_PRESENTATION_OF_NMDA_RECEPTORS	REACTOME_ASSEMBLY_AND_CELL_SURFACE_PRESENTATION_OF_NMDA_RECEPTORS	1/147	44/21728	0.25843236754466	0.591556045787523	0.582737595454822	CAMK2B	1
835	C2	REACTOME_TNF_SIGNALING	REACTOME_TNF_SIGNALING	1/147	44/21728	0.25843236754466	0.591556045787523	0.582737595454822	TRADD	1
836	C2	SHIPP_DLBCL_CURED_VS_FATAL_DN	SHIPP_DLBCL_CURED_VS_FATAL_DN	1/147	44/21728	0.25843236754466	0.591556045787523	0.582737595454822	PRKCB	1
837	C2	TONKS_TARGETS_OF_RUNX1_RUNX1T1_FUSION_SUSTAINDED_IN_ERYTHROCYTE_UP	TONKS_TARGETS_OF_RUNX1_RUNX1T1_FUSION_SUSTAINDED_IN_ERYTHROCYTE_UP	1/147	44/21728	0.25843236754466	0.591556045787523	0.582737595454822	KLF6	1
838	C2	VANHARANTA_UTERINE_FIBROID_UP	VANHARANTA_UTERINE_FIBROID_UP	1/147	44/21728	0.25843236754466	0.591556045787523	0.582737595454822	PRKCB	1
839	C2	WP_HEDGEHOG_SIGNALING_PATHWAY_WP4249	WP_HEDGEHOG_SIGNALING_PATHWAY_WP4249	1/147	44/21728	0.25843236754466	0.591556045787523	0.582737595454822	PTCH1	1
840	C2	WP_NEURODEGENERATION_WITH_BRAIN_IRON_ACCUMULATION_NBIA_SUBTYPES_PATHWAY	WP_NEURODEGENERATION_WITH_BRAIN_IRON_ACCUMULATION_NBIA_SUBTYPES_PATHWAY	1/147	44/21728	0.25843236754466	0.591556045787523	0.582737595454822	ATG12	1
841	C2	WP_RENINANGIOTENSINALDOSTERONE_SYSTEM_RAAS	WP_RENINANGIOTENSINALDOSTERONE_SYSTEM_RAAS	1/147	44/21728	0.25843236754466	0.591556045787523	0.582737595454822	CAMK2B	1
842	C2	KAUFFMANN_DNA_REPLICATION_GENES	KAUFFMANN_DNA_REPLICATION_GENES	2/147	146/21728	0.259695724932699	0.591556045787523	0.582737595454822	CTBP1/NFIC	2
843	C2	PUIFFE_INVASION_INHIBITED_BY_ASCITES_DN	PUIFFE_INVASION_INHIBITED_BY_ASCITES_DN	2/147	146/21728	0.259695724932699	0.591556045787523	0.582737595454822	KLF6/ATG12	2
844	C2	RIZKI_TUMOR_INVASIVENESS_3D_DN	RIZKI_TUMOR_INVASIVENESS_3D_DN	3/147	262/21728	0.261447764355418	0.591556045787523	0.582737595454822	RCN2/SEC22A/NBL1	3
845	C2	KAAB_FAILED_HEART_ATRIUM_DN	KAAB_FAILED_HEART_ATRIUM_DN	2/147	147/21728	0.262201283567799	0.591556045787523	0.582737595454822	VAPB/PODXL	2
846	C2	CHENG_RESPONSE_TO_NICKEL_ACETATE	CHENG_RESPONSE_TO_NICKEL_ACETATE	1/147	45/21728	0.263459596929042	0.591556045787523	0.582737595454822	FAIM2	1
847	C2	KYNG_RESPONSE_TO_H2O2_VIA_ERCC6_DN	KYNG_RESPONSE_TO_H2O2_VIA_ERCC6_DN	1/147	45/21728	0.263459596929042	0.591556045787523	0.582737595454822	PM20D2	1
848	C2	LEE_METASTASIS_AND_ALTERNATIVE_SPLICING_DN	LEE_METASTASIS_AND_ALTERNATIVE_SPLICING_DN	1/147	45/21728	0.263459596929042	0.591556045787523	0.582737595454822	TTBK1	1
849	C2	PID_HNF3B_PATHWAY	PID_HNF3B_PATHWAY	1/147	45/21728	0.263459596929042	0.591556045787523	0.582737595454822	TFRC	1
850	C2	REACTOME_SIGNALING_BY_MODERATE_KINASE_ACTIVITY_BRAF_MUTANTS	REACTOME_SIGNALING_BY_MODERATE_KINASE_ACTIVITY_BRAF_MUTANTS	1/147	45/21728	0.263459596929042	0.591556045787523	0.582737595454822	CAMK2B	1
851	C2	REACTOME_SPHINGOLIPID_DE_NOVO_BIOSYNTHESIS	REACTOME_SPHINGOLIPID_DE_NOVO_BIOSYNTHESIS	1/147	45/21728	0.263459596929042	0.591556045787523	0.582737595454822	VAPB	1
852	C2	SHIPP_DLBCL_VS_FOLLICULAR_LYMPHOMA_UP	SHIPP_DLBCL_VS_FOLLICULAR_LYMPHOMA_UP	1/147	45/21728	0.263459596929042	0.591556045787523	0.582737595454822	TFRC	1
853	C2	TAKEDA_TARGETS_OF_NUP98_HOXA9_FUSION_6HR_DN	TAKEDA_TARGETS_OF_NUP98_HOXA9_FUSION_6HR_DN	1/147	45/21728	0.263459596929042	0.591556045787523	0.582737595454822	VASH1	1
854	C2	WP_NEPHROTIC_SYNDROME	WP_NEPHROTIC_SYNDROME	1/147	45/21728	0.263459596929042	0.591556045787523	0.582737595454822	PODXL	1
855	C2	ZHAN_V2_LATE_DIFFERENTIATION_GENES	ZHAN_V2_LATE_DIFFERENTIATION_GENES	1/147	45/21728	0.263459596929042	0.591556045787523	0.582737595454822	KLF6	1
856	C2	PODAR_RESPONSE_TO_ADAPHOSTIN_UP	PODAR_RESPONSE_TO_ADAPHOSTIN_UP	2/147	148/21728	0.26470705372794	0.591556045787523	0.582737595454822	KLF6/MAFG	2
857	C2	RYAN_MANTLE_CELL_LYMPHOMA_NOTCH_DIRECT_UP	RYAN_MANTLE_CELL_LYMPHOMA_NOTCH_DIRECT_UP	2/147	148/21728	0.26470705372794	0.591556045787523	0.582737595454822	THEMIS2/CAMKK1	2
858	C2	DURCHDEWALD_SKIN_CARCINOGENESIS_DN	DURCHDEWALD_SKIN_CARCINOGENESIS_DN	3/147	265/21728	0.266917861956827	0.591556045787523	0.582737595454822	KLF6/KIAA0513/SPRED3	3
859	C2	RAY_TUMORIGENESIS_BY_ERBB2_CDC25A_DN	RAY_TUMORIGENESIS_BY_ERBB2_CDC25A_DN	3/147	265/21728	0.266917861956827	0.591556045787523	0.582737595454822	TNNT3/TRIM24/NFIC	3
860	C2	REACTOME_RHOA_GTPASE_CYCLE	REACTOME_RHOA_GTPASE_CYCLE	2/147	149/21728	0.267212918676155	0.591556045787523	0.582737595454822	VAPB/TFRC	2
861	C2	BIOCARTA_KERATINOCYTE_PATHWAY	BIOCARTA_KERATINOCYTE_PATHWAY	1/147	46/21728	0.26845297603947	0.591556045787523	0.582737595454822	PRKCB	1
862	C2	KHETCHOUMIAN_TRIM24_TARGETS_UP	KHETCHOUMIAN_TRIM24_TARGETS_UP	1/147	46/21728	0.26845297603947	0.591556045787523	0.582737595454822	HBEGF	1
863	C2	NIKOLSKY_BREAST_CANCER_12Q13_Q21_AMPLICON	NIKOLSKY_BREAST_CANCER_12Q13_Q21_AMPLICON	1/147	46/21728	0.26845297603947	0.591556045787523	0.582737595454822	TSFM	1
864	C2	PEDERSEN_METASTASIS_BY_ERBB2_ISOFORM_1	PEDERSEN_METASTASIS_BY_ERBB2_ISOFORM_1	1/147	46/21728	0.26845297603947	0.591556045787523	0.582737595454822	HBEGF	1
865	C2	PID_TNF_PATHWAY	PID_TNF_PATHWAY	1/147	46/21728	0.26845297603947	0.591556045787523	0.582737595454822	TRADD	1
866	C2	REACTOME_CARBOXYTERMINAL_POST_TRANSLATIONAL_MODIFICATIONS_OF_TUBULIN	REACTOME_CARBOXYTERMINAL_POST_TRANSLATIONAL_MODIFICATIONS_OF_TUBULIN	1/147	46/21728	0.26845297603947	0.591556045787523	0.582737595454822	VASH1	1
867	C2	HOSHIDA_LIVER_CANCER_SUBCLASS_S3	HOSHIDA_LIVER_CANCER_SUBCLASS_S3	3/147	266/21728	0.268744378708756	0.591556045787523	0.582737595454822	ATOX1/NFIC/APOC2	3
868	C2	REACTOME_SIGNALING_BY_HEDGEHOG	REACTOME_SIGNALING_BY_HEDGEHOG	2/147	150/21728	0.269718763224004	0.591556045787523	0.582737595454822	IFT140/PTCH1	2
869	C2	WHITFIELD_CELL_CYCLE_S	WHITFIELD_CELL_CYCLE_S	2/147	150/21728	0.269718763224004	0.591556045787523	0.582737595454822	HAUS5/ABHD10	2
870	C2	WP_REGULATION_OF_ACTIN_CYTOSKELETON	WP_REGULATION_OF_ACTIN_CYTOSKELETON	2/147	150/21728	0.269718763224004	0.591556045787523	0.582737595454822	CHRM2/FGF11	2
871	C2	SMID_BREAST_CANCER_ERBB2_UP	SMID_BREAST_CANCER_ERBB2_UP	2/147	151/21728	0.272224473716205	0.591556045787523	0.582737595454822	CD46/FAIM2	2
872	C2	HOLLMANN_APOPTOSIS_VIA_CD40_DN	HOLLMANN_APOPTOSIS_VIA_CD40_DN	3/147	268/21728	0.272401828939181	0.591556045787523	0.582737595454822	RCN2/TAP2/ABHD10	3
873	C2	AMIT_EGF_RESPONSE_60_HELA	AMIT_EGF_RESPONSE_60_HELA	1/147	47/21728	0.27341273125219	0.591556045787523	0.582737595454822	KLF6	1
874	C2	FIGUEROA_AML_METHYLATION_CLUSTER_5_DN	FIGUEROA_AML_METHYLATION_CLUSTER_5_DN	1/147	47/21728	0.27341273125219	0.591556045787523	0.582737595454822	PLXNA4	1
875	C2	KEGG_NOTCH_SIGNALING_PATHWAY	KEGG_NOTCH_SIGNALING_PATHWAY	1/147	47/21728	0.27341273125219	0.591556045787523	0.582737595454822	CTBP1	1
876	C2	MCDOWELL_ACUTE_LUNG_INJURY_UP	MCDOWELL_ACUTE_LUNG_INJURY_UP	1/147	47/21728	0.27341273125219	0.591556045787523	0.582737595454822	KLF6	1
877	C2	MEBARKI_HCC_PROGENITOR_WNT_UP_CTNNB1_DEPENDENT_BLOCKED_BY_FZD8CRD	MEBARKI_HCC_PROGENITOR_WNT_UP_CTNNB1_DEPENDENT_BLOCKED_BY_FZD8CRD	1/147	47/21728	0.27341273125219	0.591556045787523	0.582737595454822	ST6GAL2	1
878	C2	NAKAMURA_METASTASIS	NAKAMURA_METASTASIS	1/147	47/21728	0.27341273125219	0.591556045787523	0.582737595454822	PRKCB	1
879	C2	ODONNELL_TARGETS_OF_MYC_AND_TFRC_DN	ODONNELL_TARGETS_OF_MYC_AND_TFRC_DN	1/147	47/21728	0.27341273125219	0.591556045787523	0.582737595454822	TFRC	1
880	C2	REACTOME_NR1H2_AND_NR1H3_MEDIATED_SIGNALING	REACTOME_NR1H2_AND_NR1H3_MEDIATED_SIGNALING	1/147	47/21728	0.27341273125219	0.591556045787523	0.582737595454822	APOC2	1
881	C2	WP_ENDOPLASMIC_RETICULUM_STRESS_RESPONSE_IN_CORONAVIRUS_INFECTION	WP_ENDOPLASMIC_RETICULUM_STRESS_RESPONSE_IN_CORONAVIRUS_INFECTION	1/147	47/21728	0.27341273125219	0.591556045787523	0.582737595454822	PPP1R9B	1
882	C2	WP_NOTCH_SIGNALING	WP_NOTCH_SIGNALING	1/147	47/21728	0.27341273125219	0.591556045787523	0.582737595454822	CTBP1	1
883	C2	ZHAN_MULTIPLE_MYELOMA_CD1_DN	ZHAN_MULTIPLE_MYELOMA_CD1_DN	1/147	47/21728	0.27341273125219	0.591556045787523	0.582737595454822	CD46	1
884	C2	ZHAN_MULTIPLE_MYELOMA_LB_UP	ZHAN_MULTIPLE_MYELOMA_LB_UP	1/147	47/21728	0.27341273125219	0.591556045787523	0.582737595454822	HRK	1
885	C2	CHIARADONNA_NEOPLASTIC_TRANSFORMATION_CDC25_DN	CHIARADONNA_NEOPLASTIC_TRANSFORMATION_CDC25_DN	2/147	152/21728	0.274729938015411	0.591556045787523	0.582737595454822	TMBIM1/NFIC	2
886	C2	LU_AGING_BRAIN_DN	LU_AGING_BRAIN_DN	2/147	153/21728	0.277235045487116	0.591556045787523	0.582737595454822	ELAVL2/PRKCB	2
887	C2	TORCHIA_TARGETS_OF_EWSR1_FLI1_FUSION_UP	TORCHIA_TARGETS_OF_EWSR1_FLI1_FUSION_UP	3/147	271/21728	0.277898281059665	0.591556045787523	0.582737595454822	KLF6/CPLX2/NFIC	3
888	C2	BERENJENO_ROCK_SIGNALING_NOT_VIA_RHOA_DN	BERENJENO_ROCK_SIGNALING_NOT_VIA_RHOA_DN	1/147	48/21728	0.27833908743991	0.591556045787523	0.582737595454822	KLF6	1
889	C2	BROWNE_HCMV_INFECTION_2HR_DN	BROWNE_HCMV_INFECTION_2HR_DN	1/147	48/21728	0.27833908743991	0.591556045787523	0.582737595454822	DST	1
890	C2	BROWNE_HCMV_INFECTION_8HR_DN	BROWNE_HCMV_INFECTION_8HR_DN	1/147	48/21728	0.27833908743991	0.591556045787523	0.582737595454822	DST	1
891	C2	GERHOLD_ADIPOGENESIS_UP	GERHOLD_ADIPOGENESIS_UP	1/147	48/21728	0.27833908743991	0.591556045787523	0.582737595454822	MNT	1
892	C2	HOFMANN_CELL_LYMPHOMA_UP	HOFMANN_CELL_LYMPHOMA_UP	1/147	48/21728	0.27833908743991	0.591556045787523	0.582737595454822	PRKCB	1
893	C2	PID_HEDGEHOG_GLI_PATHWAY	PID_HEDGEHOG_GLI_PATHWAY	1/147	48/21728	0.27833908743991	0.591556045787523	0.582737595454822	PTCH1	1
894	C2	PID_HES_HEY_PATHWAY	PID_HES_HEY_PATHWAY	1/147	48/21728	0.27833908743991	0.591556045787523	0.582737595454822	CTBP1	1
895	C2	POMEROY_MEDULLOBLASTOMA_PROGNOSIS_UP	POMEROY_MEDULLOBLASTOMA_PROGNOSIS_UP	1/147	48/21728	0.27833908743991	0.591556045787523	0.582737595454822	NBL1	1
896	C2	REACTOME_G_ALPHA_Z_SIGNALLING_EVENTS	REACTOME_G_ALPHA_Z_SIGNALLING_EVENTS	1/147	48/21728	0.27833908743991	0.591556045787523	0.582737595454822	PRKCB	1
897	C2	REACTOME_METABOLISM_OF_FAT_SOLUBLE_VITAMINS	REACTOME_METABOLISM_OF_FAT_SOLUBLE_VITAMINS	1/147	48/21728	0.27833908743991	0.591556045787523	0.582737595454822	APOC2	1
898	C2	SCHLOSSER_MYC_TARGETS_AND_SERUM_RESPONSE_UP	SCHLOSSER_MYC_TARGETS_AND_SERUM_RESPONSE_UP	1/147	48/21728	0.27833908743991	0.591556045787523	0.582737595454822	SRSF2	1
899	C2	WP_ARYL_HYDROCARBON_RECEPTOR_PATHWAY_WP2586	WP_ARYL_HYDROCARBON_RECEPTOR_PATHWAY_WP2586	1/147	48/21728	0.27833908743991	0.591556045787523	0.582737595454822	KLF6	1
900	C2	WP_ENERGY_METABOLISM	WP_ENERGY_METABOLISM	1/147	48/21728	0.27833908743991	0.591556045787523	0.582737595454822	NRF1	1
901	C2	WP_NOCGMPPKG_MEDIATED_NEUROPROTECTION	WP_NOCGMPPKG_MEDIATED_NEUROPROTECTION	1/147	48/21728	0.27833908743991	0.591556045787523	0.582737595454822	CAMK2B	1
902	C2	DESERT_PERIVENOUS_HEPATOCELLULAR_CARCINOMA_SUBCLASS_UP	DESERT_PERIVENOUS_HEPATOCELLULAR_CARCINOMA_SUBCLASS_UP	2/147	155/21728	0.282243754834562	0.592241558576823	0.583412889160861	ATOX1/PGC	2
903	C2	REACTOME_CDC42_GTPASE_CYCLE	REACTOME_CDC42_GTPASE_CYCLE	2/147	155/21728	0.282243754834562	0.592241558576823	0.583412889160861	TFRC/SH3PXD2A	2
904	C2	ASTON_MAJOR_DEPRESSIVE_DISORDER_UP	ASTON_MAJOR_DEPRESSIVE_DISORDER_UP	1/147	49/21728	0.283232267981714	0.592241558576823	0.583412889160861	PTPRT	1
905	C2	MCCLUNG_DELTA_FOSB_TARGETS_2WK	MCCLUNG_DELTA_FOSB_TARGETS_2WK	1/147	49/21728	0.283232267981714	0.592241558576823	0.583412889160861	ELAVL2	1
906	C2	MCCLUNG_DELTA_FOSB_TARGETS_8WK	MCCLUNG_DELTA_FOSB_TARGETS_8WK	1/147	49/21728	0.283232267981714	0.592241558576823	0.583412889160861	PRKCB	1
907	C2	PELLICCIOTTA_HDAC_IN_ANTIGEN_PRESENTATION_DN	PELLICCIOTTA_HDAC_IN_ANTIGEN_PRESENTATION_DN	1/147	49/21728	0.283232267981714	0.592241558576823	0.583412889160861	TAP2	1
908	C2	OISHI_CHOLANGIOMA_STEM_CELL_LIKE_DN	OISHI_CHOLANGIOMA_STEM_CELL_LIKE_DN	3/147	274/21728	0.283405855721932	0.592241558576823	0.583412889160861	PHYHIP/TMBIM1/NOVA2	3
909	C2	TARTE_PLASMA_CELL_VS_PLASMABLAST_UP	TARTE_PLASMA_CELL_VS_PLASMABLAST_UP	4/147	398/21728	0.283406602698024	0.592241558576823	0.583412889160861	NBL1/NFIC/APOC2/ELAVL3	4
910	C2	HSIAO_HOUSEKEEPING_GENES	HSIAO_HOUSEKEEPING_GENES	4/147	399/21728	0.284914159291916	0.592241558576823	0.583412889160861	SON/BCLAF1/SEC61B/ATOX1	4
911	C2	LU_EZH2_TARGETS_DN	LU_EZH2_TARGETS_DN	4/147	400/21728	0.286422952804575	0.592241558576823	0.583412889160861	PM20D2/TAP2/HBEGF/BCLAF1	4
912	C2	BYSTRYKH_HEMATOPOIESIS_STEM_CELL_AND_BRAIN_QTL_TRANS	BYSTRYKH_HEMATOPOIESIS_STEM_CELL_AND_BRAIN_QTL_TRANS	2/147	157/21728	0.287249746174043	0.592241558576823	0.583412889160861	MNT/DMTN	2
913	C2	GROSS_HYPOXIA_VIA_ELK3_DN	GROSS_HYPOXIA_VIA_ELK3_DN	2/147	157/21728	0.287249746174043	0.592241558576823	0.583412889160861	KLF6/HBEGF	2
914	C2	BROWNE_HCMV_INFECTION_4HR_UP	BROWNE_HCMV_INFECTION_4HR_UP	1/147	50/21728	0.288092494772926	0.592241558576823	0.583412889160861	TFRC	1
915	C2	CHAUHAN_RESPONSE_TO_METHOXYESTRADIOL_UP	CHAUHAN_RESPONSE_TO_METHOXYESTRADIOL_UP	1/147	50/21728	0.288092494772926	0.592241558576823	0.583412889160861	SRSF2	1
916	C2	CHIBA_RESPONSE_TO_TSA_UP	CHIBA_RESPONSE_TO_TSA_UP	1/147	50/21728	0.288092494772926	0.592241558576823	0.583412889160861	HBEGF	1
917	C2	GARCIA_TARGETS_OF_FLI1_AND_DAX1_UP	GARCIA_TARGETS_OF_FLI1_AND_DAX1_UP	1/147	50/21728	0.288092494772926	0.592241558576823	0.583412889160861	IFT140	1
918	C2	KEGG_GLUTATHIONE_METABOLISM	KEGG_GLUTATHIONE_METABOLISM	1/147	50/21728	0.288092494772926	0.592241558576823	0.583412889160861	GGT5	1
919	C2	LIU_SMARCA4_TARGETS	LIU_SMARCA4_TARGETS	1/147	50/21728	0.288092494772926	0.592241558576823	0.583412889160861	PODXL	1
920	C2	OHGUCHI_LIVER_HNF4A_TARGETS_UP	OHGUCHI_LIVER_HNF4A_TARGETS_UP	1/147	50/21728	0.288092494772926	0.592241558576823	0.583412889160861	SMPX	1
921	C2	REACTOME_SIGNALING_BY_ERBB2	REACTOME_SIGNALING_BY_ERBB2	1/147	50/21728	0.288092494772926	0.592241558576823	0.583412889160861	HBEGF	1
922	C2	REACTOME_SIGNALING_BY_FGFR1	REACTOME_SIGNALING_BY_FGFR1	1/147	50/21728	0.288092494772926	0.592241558576823	0.583412889160861	FGFRL1	1
923	C2	WP_HEPATITIS_C_AND_HEPATOCELLULAR_CARCINOMA	WP_HEPATITIS_C_AND_HEPATOCELLULAR_CARCINOMA	1/147	50/21728	0.288092494772926	0.592241558576823	0.583412889160861	PODXL	1
924	C2	YAO_TEMPORAL_RESPONSE_TO_PROGESTERONE_CLUSTER_8	YAO_TEMPORAL_RESPONSE_TO_PROGESTERONE_CLUSTER_8	1/147	50/21728	0.288092494772926	0.592241558576823	0.583412889160861	TFRC	1
925	C2	JINESH_BLEBBISHIELD_TO_IMMUNE_CELL_FUSION_PBSHMS_DN	JINESH_BLEBBISHIELD_TO_IMMUNE_CELL_FUSION_PBSHMS_DN	4/147	402/21728	0.289444138414186	0.592241558576823	0.583412889160861	CHRNA7/PRKCB/CYP3A5/C15orf48	4
926	C2	WP_MYOMETRIAL_RELAXATION_AND_CONTRACTION_PATHWAYS	WP_MYOMETRIAL_RELAXATION_AND_CONTRACTION_PATHWAYS	2/147	158/21728	0.289751461550092	0.592241558576823	0.583412889160861	PRKCB/CAMK2B	2
927	C2	BIOCARTA_NFAT_PATHWAY	BIOCARTA_NFAT_PATHWAY	1/147	51/21728	0.292919988234887	0.592241558576823	0.583412889160861	HBEGF	1
928	C2	FLECHNER_PBL_KIDNEY_TRANSPLANT_REJECTED_VS_OK_DN	FLECHNER_PBL_KIDNEY_TRANSPLANT_REJECTED_VS_OK_DN	1/147	51/21728	0.292919988234887	0.592241558576823	0.583412889160861	CD46	1
929	C2	HU_GENOTOXIN_ACTION_DIRECT_VS_INDIRECT_24HR	HU_GENOTOXIN_ACTION_DIRECT_VS_INDIRECT_24HR	1/147	51/21728	0.292919988234887	0.592241558576823	0.583412889160861	PAG1	1
930	C2	KEGG_DRUG_METABOLISM_OTHER_ENZYMES	KEGG_DRUG_METABOLISM_OTHER_ENZYMES	1/147	51/21728	0.292919988234887	0.592241558576823	0.583412889160861	CYP3A5	1
931	C2	NADERI_BREAST_CANCER_PROGNOSIS_UP	NADERI_BREAST_CANCER_PROGNOSIS_UP	1/147	51/21728	0.292919988234887	0.592241558576823	0.583412889160861	TRIM24	1
932	C2	PID_CASPASE_PATHWAY	PID_CASPASE_PATHWAY	1/147	51/21728	0.292919988234887	0.592241558576823	0.583412889160861	TRADD	1
933	C2	REACTOME_EPH_EPHRIN_MEDIATED_REPULSION_OF_CELLS	REACTOME_EPH_EPHRIN_MEDIATED_REPULSION_OF_CELLS	1/147	51/21728	0.292919988234887	0.592241558576823	0.583412889160861	EPHA10	1
934	C2	REACTOME_GAP_JUNCTION_TRAFFICKING_AND_REGULATION	REACTOME_GAP_JUNCTION_TRAFFICKING_AND_REGULATION	1/147	51/21728	0.292919988234887	0.592241558576823	0.583412889160861	GJA9	1
935	C2	TAVOR_CEBPA_TARGETS_UP	TAVOR_CEBPA_TARGETS_UP	1/147	51/21728	0.292919988234887	0.592241558576823	0.583412889160861	KIAA0513	1
936	C2	WP_PHOTODYNAMIC_THERAPYINDUCED_AP1_SURVIVAL_SIGNALING	WP_PHOTODYNAMIC_THERAPYINDUCED_AP1_SURVIVAL_SIGNALING	1/147	51/21728	0.292919988234887	0.592241558576823	0.583412889160861	HBEGF	1
937	C2	WP_SYNAPTIC_SIGNALING_PATHWAYS_ASSOCIATED_WITH_AUTISM_SPECTRUM_DISORDER	WP_SYNAPTIC_SIGNALING_PATHWAYS_ASSOCIATED_WITH_AUTISM_SPECTRUM_DISORDER	1/147	51/21728	0.292919988234887	0.592241558576823	0.583412889160861	CAMK2B	1
938	C2	REN_ALVEOLAR_RHABDOMYOSARCOMA_DN	REN_ALVEOLAR_RHABDOMYOSARCOMA_DN	4/147	407/21728	0.297016793412259	0.592241558576823	0.583412889160861	TMEM184B/KLF6/SEC61B/ATOX1	4
939	C2	BACOLOD_RESISTANCE_TO_ALKYLATING_AGENTS_DN	BACOLOD_RESISTANCE_TO_ALKYLATING_AGENTS_DN	1/147	52/21728	0.297714967324681	0.592241558576823	0.583412889160861	SRSF2	1
940	C2	BIOCARTA_PPARA_PATHWAY	BIOCARTA_PPARA_PATHWAY	1/147	52/21728	0.297714967324681	0.592241558576823	0.583412889160861	PRKCB	1
941	C2	BREDEMEYER_RAG_SIGNALING_VIA_ATM_NOT_VIA_NFKB_UP	BREDEMEYER_RAG_SIGNALING_VIA_ATM_NOT_VIA_NFKB_UP	1/147	52/21728	0.297714967324681	0.592241558576823	0.583412889160861	CAMK2B	1
942	C2	BROWNE_HCMV_INFECTION_1HR_UP	BROWNE_HCMV_INFECTION_1HR_UP	1/147	52/21728	0.297714967324681	0.592241558576823	0.583412889160861	TFRC	1
943	C2	NIKOLSKY_BREAST_CANCER_16Q24_AMPLICON	NIKOLSKY_BREAST_CANCER_16Q24_AMPLICON	1/147	52/21728	0.297714967324681	0.592241558576823	0.583412889160861	C16orf74	1
944	C2	REACTOME_MRNA_SPLICING_MINOR_PATHWAY	REACTOME_MRNA_SPLICING_MINOR_PATHWAY	1/147	52/21728	0.297714967324681	0.592241558576823	0.583412889160861	SRSF2	1
945	C2	WP_SYNAPTIC_VESICLE_PATHWAY	WP_SYNAPTIC_VESICLE_PATHWAY	1/147	52/21728	0.297714967324681	0.592241558576823	0.583412889160861	CPLX2	1
946	C2	CHEMNITZ_RESPONSE_TO_PROSTAGLANDIN_E2_DN	CHEMNITZ_RESPONSE_TO_PROSTAGLANDIN_E2_DN	4/147	408/21728	0.298534478406695	0.592241558576823	0.583412889160861	VAPB/IFT140/NBL1/RGS12	4
947	C2	MARTORIATI_MDM4_TARGETS_NEUROEPITHELIUM_DN	MARTORIATI_MDM4_TARGETS_NEUROEPITHELIUM_DN	2/147	162/21728	0.299747425675739	0.592241558576823	0.583412889160861	ELAVL2/ELAVL3	2
948	C2	WINNEPENNINCKX_MELANOMA_METASTASIS_UP	WINNEPENNINCKX_MELANOMA_METASTASIS_UP	2/147	162/21728	0.299747425675739	0.592241558576823	0.583412889160861	CHTOP/KNTC1	2
949	C2	WP_SUDDEN_INFANT_DEATH_SYNDROME_SIDS_SUSCEPTIBILITY_PATHWAYS	WP_SUDDEN_INFANT_DEATH_SYNDROME_SIDS_SUSCEPTIBILITY_PATHWAYS	2/147	162/21728	0.299747425675739	0.592241558576823	0.583412889160861	CHRNA7/CHRM2	2
950	C2	REACTOME_SENSORY_PERCEPTION	REACTOME_SENSORY_PERCEPTION	3/147	284/21728	0.301827719469344	0.592241558576823	0.583412889160861	SDR9C7/TMIE/APOC2	3
951	C2	BOYAULT_LIVER_CANCER_SUBCLASS_G23_UP	BOYAULT_LIVER_CANCER_SUBCLASS_G23_UP	1/147	53/21728	0.302477649544799	0.592241558576823	0.583412889160861	TFRC	1
952	C2	GENTILE_RESPONSE_CLUSTER_D3	GENTILE_RESPONSE_CLUSTER_D3	1/147	53/21728	0.302477649544799	0.592241558576823	0.583412889160861	PODXL	1
953	C2	HUPER_BREAST_BASAL_VS_LUMINAL_UP	HUPER_BREAST_BASAL_VS_LUMINAL_UP	1/147	53/21728	0.302477649544799	0.592241558576823	0.583412889160861	DST	1
954	C2	KRIEG_HYPOXIA_VIA_KDM3A	KRIEG_HYPOXIA_VIA_KDM3A	1/147	53/21728	0.302477649544799	0.592241558576823	0.583412889160861	C15orf48	1
955	C2	PID_AR_TF_PATHWAY	PID_AR_TF_PATHWAY	1/147	53/21728	0.302477649544799	0.592241558576823	0.583412889160861	TRIM24	1
956	C2	PID_NFAT_3PATHWAY	PID_NFAT_3PATHWAY	1/147	53/21728	0.302477649544799	0.592241558576823	0.583412889160861	PRKCB	1
957	C2	REACTOME_NUCLEAR_ENVELOPE_BREAKDOWN	REACTOME_NUCLEAR_ENVELOPE_BREAKDOWN	1/147	53/21728	0.302477649544799	0.592241558576823	0.583412889160861	PRKCB	1
958	C2	REACTOME_RHOD_GTPASE_CYCLE	REACTOME_RHOD_GTPASE_CYCLE	1/147	53/21728	0.302477649544799	0.592241558576823	0.583412889160861	VAPB	1
959	C2	SCHAEFFER_PROSTATE_DEVELOPMENT_12HR_DN	SCHAEFFER_PROSTATE_DEVELOPMENT_12HR_DN	1/147	53/21728	0.302477649544799	0.592241558576823	0.583412889160861	ELAVL3	1
960	C2	SMIRNOV_RESPONSE_TO_IR_2HR_UP	SMIRNOV_RESPONSE_TO_IR_2HR_UP	1/147	53/21728	0.302477649544799	0.592241558576823	0.583412889160861	MNT	1
961	C2	SOTIRIOU_BREAST_CANCER_GRADE_1_VS_3_DN	SOTIRIOU_BREAST_CANCER_GRADE_1_VS_3_DN	1/147	53/21728	0.302477649544799	0.592241558576823	0.583412889160861	ZNF862	1
962	C2	WU_APOPTOSIS_BY_CDKN1A_VIA_TP53	WU_APOPTOSIS_BY_CDKN1A_VIA_TP53	1/147	53/21728	0.302477649544799	0.592241558576823	0.583412889160861	KNTC1	1
963	C2	YAMASHITA_LIVER_CANCER_WITH_EPCAM_UP	YAMASHITA_LIVER_CANCER_WITH_EPCAM_UP	1/147	53/21728	0.302477649544799	0.592241558576823	0.583412889160861	TRIM24	1
964	C2	ZHAN_MULTIPLE_MYELOMA_CD1_VS_CD2_DN	ZHAN_MULTIPLE_MYELOMA_CD1_VS_CD2_DN	1/147	53/21728	0.302477649544799	0.592241558576823	0.583412889160861	PRKCB	1
965	C2	REACTOME_NEURONAL_SYSTEM	REACTOME_NEURONAL_SYSTEM	4/147	411/21728	0.303093346699666	0.592241558576823	0.583412889160861	CHRNA7/PRKCB/CAMK2B/CAMKK1	4
966	C2	NAKAMURA_TUMOR_ZONE_PERIPHERAL_VS_CENTRAL_UP	NAKAMURA_TUMOR_ZONE_PERIPHERAL_VS_CENTRAL_UP	3/147	285/21728	0.303674028214744	0.592241558576823	0.583412889160861	MRPL48/GPATCH4/PODXL	3
967	C2	RUTELLA_RESPONSE_TO_HGF_VS_CSF2RB_AND_IL4_UP	RUTELLA_RESPONSE_TO_HGF_VS_CSF2RB_AND_IL4_UP	4/147	412/21728	0.304614816303734	0.592241558576823	0.583412889160861	TFRC/PRKCB/HBEGF/TSFM	4
968	C2	FERREIRA_EWINGS_SARCOMA_UNSTABLE_VS_STABLE_UP	FERREIRA_EWINGS_SARCOMA_UNSTABLE_VS_STABLE_UP	2/147	164/21728	0.304737495657086	0.592241558576823	0.583412889160861	PAG1/KNTC1	2
969	C2	REACTOME_PROTEIN_LOCALIZATION	REACTOME_PROTEIN_LOCALIZATION	2/147	164/21728	0.304737495657086	0.592241558576823	0.583412889160861	SEC61B/COA6	2
970	C2	BAKKER_FOXO3_TARGETS_UP	BAKKER_FOXO3_TARGETS_UP	1/147	54/21728	0.30720825095273	0.592241558576823	0.583412889160861	KLF6	1
971	C2	BROWNE_HCMV_INFECTION_30MIN_UP	BROWNE_HCMV_INFECTION_30MIN_UP	1/147	54/21728	0.30720825095273	0.592241558576823	0.583412889160861	TSFM	1
972	C2	KEGG_NON_SMALL_CELL_LUNG_CANCER	KEGG_NON_SMALL_CELL_LUNG_CANCER	1/147	54/21728	0.30720825095273	0.592241558576823	0.583412889160861	PRKCB	1
973	C2	MORI_PLASMA_CELL_UP	MORI_PLASMA_CELL_UP	1/147	54/21728	0.30720825095273	0.592241558576823	0.583412889160861	OSTC	1
974	C2	PID_TAP63_PATHWAY	PID_TAP63_PATHWAY	1/147	54/21728	0.30720825095273	0.592241558576823	0.583412889160861	DST	1
975	C2	REACTOME_INTRAFLAGELLAR_TRANSPORT	REACTOME_INTRAFLAGELLAR_TRANSPORT	1/147	54/21728	0.30720825095273	0.592241558576823	0.583412889160861	IFT140	1
976	C2	REACTOME_SIGNALING_BY_PTK6	REACTOME_SIGNALING_BY_PTK6	1/147	54/21728	0.30720825095273	0.592241558576823	0.583412889160861	HBEGF	1
977	C2	SHETH_LIVER_CANCER_VS_TXNIP_LOSS_PAM6	SHETH_LIVER_CANCER_VS_TXNIP_LOSS_PAM6	1/147	54/21728	0.30720825095273	0.592241558576823	0.583412889160861	TRIM24	1
978	C2	STARK_HYPPOCAMPUS_22Q11_DELETION_UP	STARK_HYPPOCAMPUS_22Q11_DELETION_UP	1/147	54/21728	0.30720825095273	0.592241558576823	0.583412889160861	TFRC	1
979	C2	WIERENGA_STAT5A_TARGETS_GROUP2	WIERENGA_STAT5A_TARGETS_GROUP2	1/147	54/21728	0.30720825095273	0.592241558576823	0.583412889160861	KLF6	1
980	C2	WP_COPPER_HOMEOSTASIS	WP_COPPER_HOMEOSTASIS	1/147	54/21728	0.30720825095273	0.592241558576823	0.583412889160861	ATOX1	1
981	C2	WP_PHOSPHODIESTERASES_IN_NEURONAL_FUNCTION	WP_PHOSPHODIESTERASES_IN_NEURONAL_FUNCTION	1/147	54/21728	0.30720825095273	0.592241558576823	0.583412889160861	CHRNA7	1
982	C2	LIM_MAMMARY_STEM_CELL_DN	LIM_MAMMARY_STEM_CELL_DN	4/147	416/21728	0.310709206491255	0.592241558576823	0.583412889160861	KLF6/ELMO3/PODXL/BCL2L13	4
983	C2	GENTILE_UV_HIGH_DOSE_DN	GENTILE_UV_HIGH_DOSE_DN	3/147	289/21728	0.311064420466715	0.592241558576823	0.583412889160861	CHTOP/HBEGF/PODXL	3
984	C2	KEGG_BASAL_CELL_CARCINOMA	KEGG_BASAL_CELL_CARCINOMA	1/147	55/21728	0.311906986170501	0.592241558576823	0.583412889160861	PTCH1	1
985	C2	KEGG_STEROID_HORMONE_BIOSYNTHESIS	KEGG_STEROID_HORMONE_BIOSYNTHESIS	1/147	55/21728	0.311906986170501	0.592241558576823	0.583412889160861	CYP3A5	1
986	C2	LAU_APOPTOSIS_CDKN2A_UP	LAU_APOPTOSIS_CDKN2A_UP	1/147	55/21728	0.311906986170501	0.592241558576823	0.583412889160861	BCLAF1	1
987	C2	MIKKELSEN_IPS_ICP_WITH_H3K27ME3	MIKKELSEN_IPS_ICP_WITH_H3K27ME3	1/147	55/21728	0.311906986170501	0.592241558576823	0.583412889160861	LSMEM2	1
988	C2	PID_IL2_1PATHWAY	PID_IL2_1PATHWAY	1/147	55/21728	0.311906986170501	0.592241558576823	0.583412889160861	PRKCB	1
989	C2	REACTOME_AMINO_ACIDS_REGULATE_MTORC1	REACTOME_AMINO_ACIDS_REGULATE_MTORC1	1/147	55/21728	0.311906986170501	0.592241558576823	0.583412889160861	SZT2	1
990	C2	REACTOME_HEPARAN_SULFATE_HEPARIN_HS_GAG_METABOLISM	REACTOME_HEPARAN_SULFATE_HEPARIN_HS_GAG_METABOLISM	1/147	55/21728	0.311906986170501	0.592241558576823	0.583412889160861	HS3ST3B1	1
991	C2	REACTOME_ION_TRANSPORT_BY_P_TYPE_ATPASES	REACTOME_ION_TRANSPORT_BY_P_TYPE_ATPASES	1/147	55/21728	0.311906986170501	0.592241558576823	0.583412889160861	CAMK2B	1
992	C2	REACTOME_RHOJ_GTPASE_CYCLE	REACTOME_RHOJ_GTPASE_CYCLE	1/147	55/21728	0.311906986170501	0.592241558576823	0.583412889160861	TFRC	1
993	C2	REACTOME_SENSORY_PROCESSING_OF_SOUND_BY_OUTER_HAIR_CELLS_OF_THE_COCHLEA	REACTOME_SENSORY_PROCESSING_OF_SOUND_BY_OUTER_HAIR_CELLS_OF_THE_COCHLEA	1/147	55/21728	0.311906986170501	0.592241558576823	0.583412889160861	TMIE	1
994	C2	REACTOME_TRANSCRIPTIONAL_ACTIVATION_OF_MITOCHONDRIAL_BIOGENESIS	REACTOME_TRANSCRIPTIONAL_ACTIVATION_OF_MITOCHONDRIAL_BIOGENESIS	1/147	55/21728	0.311906986170501	0.592241558576823	0.583412889160861	NRF1	1
995	C2	RICKMAN_HEAD_AND_NECK_CANCER_F	RICKMAN_HEAD_AND_NECK_CANCER_F	1/147	55/21728	0.311906986170501	0.592241558576823	0.583412889160861	SMPX	1
996	C2	WP_NRP1TRIGGERED_SIGNALING_PATHWAYS_IN_PANCREATIC_CANCER	WP_NRP1TRIGGERED_SIGNALING_PATHWAYS_IN_PANCREATIC_CANCER	1/147	55/21728	0.311906986170501	0.592241558576823	0.583412889160861	PLXNA4	1
997	C2	DURAND_STROMA_NS_UP	DURAND_STROMA_NS_UP	2/147	167/21728	0.312210578856683	0.592241558576823	0.583412889160861	IL1RL2/SLC35B4	2
998	C2	FOSTER_TOLERANT_MACROPHAGE_UP	FOSTER_TOLERANT_MACROPHAGE_UP	2/147	167/21728	0.312210578856683	0.592241558576823	0.583412889160861	CCDC68/IQSEC2	2
999	C2	GARCIA_TARGETS_OF_FLI1_AND_DAX1_DN	GARCIA_TARGETS_OF_FLI1_AND_DAX1_DN	2/147	167/21728	0.312210578856683	0.592241558576823	0.583412889160861	MRPL48/UBE2D4	2
1000	C2	MCBRYAN_PUBERTAL_TGFB1_TARGETS_UP	MCBRYAN_PUBERTAL_TGFB1_TARGETS_UP	2/147	168/21728	0.314698035031057	0.594005573017204	0.585150607067146	SRSF2/NFIC	2
1001	C2	BIOCARTA_HIVNEF_PATHWAY	BIOCARTA_HIVNEF_PATHWAY	1/147	56/21728	0.31657406839414	0.594005573017204	0.585150607067146	TRADD	1
1002	C2	GRADE_COLON_VS_RECTAL_CANCER_DN	GRADE_COLON_VS_RECTAL_CANCER_DN	1/147	56/21728	0.31657406839414	0.594005573017204	0.585150607067146	MNT	1
1003	C2	GUTIERREZ_CHRONIC_LYMPHOCYTIC_LEUKEMIA_DN	GUTIERREZ_CHRONIC_LYMPHOCYTIC_LEUKEMIA_DN	1/147	56/21728	0.31657406839414	0.594005573017204	0.585150607067146	VASH1	1
1004	C2	KEGG_HEDGEHOG_SIGNALING_PATHWAY	KEGG_HEDGEHOG_SIGNALING_PATHWAY	1/147	56/21728	0.31657406839414	0.594005573017204	0.585150607067146	PTCH1	1
1005	C2	MCCLUNG_CREB1_TARGETS_DN	MCCLUNG_CREB1_TARGETS_DN	1/147	56/21728	0.31657406839414	0.594005573017204	0.585150607067146	PTCH1	1
1006	C2	PID_TXA2PATHWAY	PID_TXA2PATHWAY	1/147	56/21728	0.31657406839414	0.594005573017204	0.585150607067146	PRKCB	1
1007	C2	REACTOME_GOLGI_ASSOCIATED_VESICLE_BIOGENESIS	REACTOME_GOLGI_ASSOCIATED_VESICLE_BIOGENESIS	1/147	56/21728	0.31657406839414	0.594005573017204	0.585150607067146	TFRC	1
1008	C2	TONKS_TARGETS_OF_RUNX1_RUNX1T1_FUSION_MONOCYTE_DN	TONKS_TARGETS_OF_RUNX1_RUNX1T1_FUSION_MONOCYTE_DN	1/147	56/21728	0.31657406839414	0.594005573017204	0.585150607067146	CD46	1
1009	C2	ZHAN_MULTIPLE_MYELOMA_CD1_AND_CD2_DN	ZHAN_MULTIPLE_MYELOMA_CD1_AND_CD2_DN	1/147	56/21728	0.31657406839414	0.594005573017204	0.585150607067146	TAP2	1
1010	C2	OHGUCHI_LIVER_HNF4A_TARGETS_DN	OHGUCHI_LIVER_HNF4A_TARGETS_DN	2/147	169/21728	0.31718355679671	0.594504391395784	0.585641989455293	SDR9C7/APOC2	2
1011	C2	CHIANG_LIVER_CANCER_SUBCLASS_CTNNB1_DN	CHIANG_LIVER_CANCER_SUBCLASS_CTNNB1_DN	2/147	170/21728	0.319667056882344	0.596236906939221	0.587348678025311	PAG1/C15orf48	2
1012	C2	NABA_ECM_AFFILIATED	NABA_ECM_AFFILIATED	2/147	170/21728	0.319667056882344	0.596236906939221	0.587348678025311	PLXNA4/MUC19	2
1013	C2	PASQUALUCCI_LYMPHOMA_BY_GC_STAGE_DN	PASQUALUCCI_LYMPHOMA_BY_GC_STAGE_DN	2/147	170/21728	0.319667056882344	0.596236906939221	0.587348678025311	PRKCB/CPLX2	2
1014	C2	REACTOME_FACTORS_INVOLVED_IN_MEGAKARYOCYTE_DEVELOPMENT_AND_PLATELET_PRODUCTION	REACTOME_FACTORS_INVOLVED_IN_MEGAKARYOCYTE_DEVELOPMENT_AND_PLATELET_PRODUCTION	2/147	170/21728	0.319667056882344	0.596236906939221	0.587348678025311	MAFG/KIF26A	2
1015	C2	BROWNE_HCMV_INFECTION_10HR_DN	BROWNE_HCMV_INFECTION_10HR_DN	1/147	57/21728	0.321209709403095	0.596236906939221	0.587348678025311	SON	1
1016	C2	DELASERNA_MYOD_TARGETS_DN	DELASERNA_MYOD_TARGETS_DN	1/147	57/21728	0.321209709403095	0.596236906939221	0.587348678025311	KLF6	1
1017	C2	JOHANSSON_GLIOMAGENESIS_BY_PDGFB_UP	JOHANSSON_GLIOMAGENESIS_BY_PDGFB_UP	1/147	57/21728	0.321209709403095	0.596236906939221	0.587348678025311	KLF6	1
1018	C2	PID_SHP2_PATHWAY	PID_SHP2_PATHWAY	1/147	57/21728	0.321209709403095	0.596236906939221	0.587348678025311	PAG1	1
1019	C2	WIEDERSCHAIN_TARGETS_OF_BMI1_AND_PCGF2	WIEDERSCHAIN_TARGETS_OF_BMI1_AND_PCGF2	1/147	57/21728	0.321209709403095	0.596236906939221	0.587348678025311	PODXL	1
1020	C2	REACTOME_ORGANELLE_BIOGENESIS_AND_MAINTENANCE	REACTOME_ORGANELLE_BIOGENESIS_AND_MAINTENANCE	3/147	296/21728	0.324010498913949	0.599636624314213	0.590697715098699	NRF1/HAUS5/IFT140	3
1021	C2	ELVIDGE_HYPOXIA_UP	ELVIDGE_HYPOXIA_UP	2/147	172/21728	0.324627649179551	0.599636624314213	0.590697715098699	KLF6/DST	2
1022	C2	AMIT_SERUM_RESPONSE_60_MCF10A	AMIT_SERUM_RESPONSE_60_MCF10A	1/147	58/21728	0.325814119569572	0.599636624314213	0.590697715098699	HBEGF	1
1023	C2	JIANG_HYPOXIA_CANCER	JIANG_HYPOXIA_CANCER	1/147	58/21728	0.325814119569572	0.599636624314213	0.590697715098699	VAPB	1
1024	C2	KEGG_ARACHIDONIC_ACID_METABOLISM	KEGG_ARACHIDONIC_ACID_METABOLISM	1/147	58/21728	0.325814119569572	0.599636624314213	0.590697715098699	GGT5	1
1025	C2	LIM_MAMMARY_LUMINAL_PROGENITOR_UP	LIM_MAMMARY_LUMINAL_PROGENITOR_UP	1/147	58/21728	0.325814119569572	0.599636624314213	0.590697715098699	GGT5	1
1026	C2	REACTOME_IRON_UPTAKE_AND_TRANSPORT	REACTOME_IRON_UPTAKE_AND_TRANSPORT	1/147	58/21728	0.325814119569572	0.599636624314213	0.590697715098699	TFRC	1
1027	C2	REACTOME_SIGNALING_BY_ERBB4	REACTOME_SIGNALING_BY_ERBB4	1/147	58/21728	0.325814119569572	0.599636624314213	0.590697715098699	HBEGF	1
1028	C2	BOQUEST_STEM_CELL_CULTURED_VS_FRESH_UP	BOQUEST_STEM_CELL_CULTURED_VS_FRESH_UP	4/147	428/21728	0.329059588545247	0.601020387603941	0.592060850338169	KLF6/HBEGF/PODXL/GGT5	4
1029	C2	SHEN_SMARCA2_TARGETS_UP	SHEN_SMARCA2_TARGETS_UP	4/147	428/21728	0.329059588545247	0.601020387603941	0.592060850338169	CHTOP/SON/BCLAF1/VBP1	4
1030	C2	KATSANOU_ELAVL1_TARGETS_UP	KATSANOU_ELAVL1_TARGETS_UP	2/147	174/21728	0.329579138579288	0.601020387603941	0.592060850338169	CCDC68/C19orf33	2
1031	C2	CORRE_MULTIPLE_MYELOMA_DN	CORRE_MULTIPLE_MYELOMA_DN	1/147	59/21728	0.330387507867831	0.601020387603941	0.592060850338169	HS3ST3B1	1
1032	C2	ONDER_CDH1_TARGETS_3_DN	ONDER_CDH1_TARGETS_3_DN	1/147	59/21728	0.330387507867831	0.601020387603941	0.592060850338169	HBEGF	1
1033	C2	PID_ATF2_PATHWAY	PID_ATF2_PATHWAY	1/147	59/21728	0.330387507867831	0.601020387603941	0.592060850338169	HRK	1
1034	C2	PID_NOTCH_PATHWAY	PID_NOTCH_PATHWAY	1/147	59/21728	0.330387507867831	0.601020387603941	0.592060850338169	CTBP1	1
1035	C2	RAMASWAMY_METASTASIS_DN	RAMASWAMY_METASTASIS_DN	1/147	59/21728	0.330387507867831	0.601020387603941	0.592060850338169	VAPB	1
1036	C2	REACTOME_ARACHIDONIC_ACID_METABOLISM	REACTOME_ARACHIDONIC_ACID_METABOLISM	1/147	59/21728	0.330387507867831	0.601020387603941	0.592060850338169	GGT5	1
1037	C2	REACTOME_RHOQ_GTPASE_CYCLE	REACTOME_RHOQ_GTPASE_CYCLE	1/147	59/21728	0.330387507867831	0.601020387603941	0.592060850338169	TFRC	1
1038	C2	WP_COMPLEMENT_AND_COAGULATION_CASCADES	WP_COMPLEMENT_AND_COAGULATION_CASCADES	1/147	59/21728	0.330387507867831	0.601020387603941	0.592060850338169	CD46	1
1039	C2	ANDERSEN_CHOLANGIOCARCINOMA_CLASS2	ANDERSEN_CHOLANGIOCARCINOMA_CLASS2	2/147	175/21728	0.332051264598942	0.602779315588846	0.593793557613837	C19orf33/C15orf48	2
1040	C2	BLANCO_MELO_COVID19_SARS_COV_2_POS_PATIENT_LUNG_TISSUE_DN	BLANCO_MELO_COVID19_SARS_COV_2_POS_PATIENT_LUNG_TISSUE_DN	2/147	175/21728	0.332051264598942	0.602779315588846	0.593793557613837	MAFG/PODXL	2
1041	C2	JINESH_BLEBBISHIELD_TRANSFORMED_STEM_CELL_SPHERES_UP	JINESH_BLEBBISHIELD_TRANSFORMED_STEM_CELL_SPHERES_UP	2/147	176/21728	0.334520871176908	0.606097323910343	0.597062103687767	KLF6/CYP3A5	2
1042	C2	PID_FCER1_PATHWAY	PID_FCER1_PATHWAY	1/147	60/21728	0.334930081883403	0.606097323910343	0.597062103687767	PRKCB	1
1043	C2	WP_KIT_RECEPTOR_SIGNALING_PATHWAY	WP_KIT_RECEPTOR_SIGNALING_PATHWAY	1/147	60/21728	0.334930081883403	0.606097323910343	0.597062103687767	PRKCB	1
1044	C2	HAHTOLA_MYCOSIS_FUNGOIDES_SKIN_UP	HAHTOLA_MYCOSIS_FUNGOIDES_SKIN_UP	2/147	177/21728	0.336987879547507	0.607274811512419	0.598222038234625	CTBP1/ATG12	2
1045	C2	SENGUPTA_NASOPHARYNGEAL_CARCINOMA_UP	SENGUPTA_NASOPHARYNGEAL_CARCINOMA_UP	3/147	304/21728	0.338809462371024	0.607274811512419	0.598222038234625	PM20D2/RCN2/TFRC	3
1046	C2	CUI_GLUCOSE_DEPRIVATION	CUI_GLUCOSE_DEPRIVATION	1/147	61/21728	0.33944204782226	0.607274811512419	0.598222038234625	TFRC	1
1047	C2	GRABARCZYK_BCL11B_TARGETS_DN	GRABARCZYK_BCL11B_TARGETS_DN	1/147	61/21728	0.33944204782226	0.607274811512419	0.598222038234625	PAG1	1
1048	C2	KOKKINAKIS_METHIONINE_DEPRIVATION_48HR_DN	KOKKINAKIS_METHIONINE_DEPRIVATION_48HR_DN	1/147	61/21728	0.33944204782226	0.607274811512419	0.598222038234625	MTFMT	1
1049	C2	LEE_LIVER_CANCER_MYC_TGFA_UP	LEE_LIVER_CANCER_MYC_TGFA_UP	1/147	61/21728	0.33944204782226	0.607274811512419	0.598222038234625	TFRC	1
1050	C2	POMEROY_MEDULLOBLASTOMA_DESMOPLASIC_VS_CLASSIC_DN	POMEROY_MEDULLOBLASTOMA_DESMOPLASIC_VS_CLASSIC_DN	1/147	61/21728	0.33944204782226	0.607274811512419	0.598222038234625	PTCH1	1
1051	C2	REACTOME_ASSEMBLY_OF_COLLAGEN_FIBRILS_AND_OTHER_MULTIMERIC_STRUCTURES	REACTOME_ASSEMBLY_OF_COLLAGEN_FIBRILS_AND_OTHER_MULTIMERIC_STRUCTURES	1/147	61/21728	0.33944204782226	0.607274811512419	0.598222038234625	DST	1
1052	C2	REACTOME_KINESINS	REACTOME_KINESINS	1/147	61/21728	0.33944204782226	0.607274811512419	0.598222038234625	KIF26A	1
1053	C2	YAMASHITA_METHYLATED_IN_PROSTATE_CANCER	YAMASHITA_METHYLATED_IN_PROSTATE_CANCER	1/147	61/21728	0.33944204782226	0.607274811512419	0.598222038234625	CCDC68	1
1054	C2	YU_MYC_TARGETS_DN	YU_MYC_TARGETS_DN	1/147	61/21728	0.33944204782226	0.607274811512419	0.598222038234625	PRKCB	1
1055	C2	CHIANG_LIVER_CANCER_SUBCLASS_PROLIFERATION_UP	CHIANG_LIVER_CANCER_SUBCLASS_PROLIFERATION_UP	2/147	179/21728	0.341913792421207	0.610165740167269	0.601069871208281	PM20D2/PAG1	2
1056	C2	BAELDE_DIABETIC_NEPHROPATHY_DN	BAELDE_DIABETIC_NEPHROPATHY_DN	4/147	437/21728	0.34286800885621	0.610165740167269	0.601069871208281	CTBP1/DST/PHYHIP/PODXL	4
1057	C2	DIRMEIER_LMP1_RESPONSE_EARLY	DIRMEIER_LMP1_RESPONSE_EARLY	1/147	62/21728	0.343923610519917	0.610165740167269	0.601069871208281	KLF6	1
1058	C2	TENEDINI_MEGAKARYOCYTE_MARKERS	TENEDINI_MEGAKARYOCYTE_MARKERS	1/147	62/21728	0.343923610519917	0.610165740167269	0.601069871208281	MAFG	1
1059	C2	REACTOME_INTRACELLULAR_SIGNALING_BY_SECOND_MESSENGERS	REACTOME_INTRACELLULAR_SIGNALING_BY_SECOND_MESSENGERS	3/147	307/21728	0.344355838503215	0.610165740167269	0.601069871208281	HBEGF/CAMK2B/CAMKK1	3
1060	C2	TARTE_PLASMA_CELL_VS_PLASMABLAST_DN	TARTE_PLASMA_CELL_VS_PLASMABLAST_DN	3/147	307/21728	0.344355838503215	0.610165740167269	0.601069871208281	TFRC/PRKCB/VBP1	3
1061	C2	JINESH_BLEBBISHIELD_VS_LIVE_CONTROL_DN	JINESH_BLEBBISHIELD_VS_LIVE_CONTROL_DN	3/147	308/21728	0.34620391118953	0.610165740167269	0.601069871208281	KLF6/PODXL/C15orf48	3
1062	C2	KEGG_ENDOCYTOSIS	KEGG_ENDOCYTOSIS	2/147	181/21728	0.346828396196877	0.610165740167269	0.601069871208281	TFRC/IQSEC2	2
1063	C2	LIU_COMMON_CANCER_GENES	LIU_COMMON_CANCER_GENES	1/147	63/21728	0.348374973450479	0.610165740167269	0.601069871208281	UBE2D4	1
1064	C2	PHONG_TNF_TARGETS_UP	PHONG_TNF_TARGETS_UP	1/147	63/21728	0.348374973450479	0.610165740167269	0.601069871208281	KLF6	1
1065	C2	PID_BCR_5PATHWAY	PID_BCR_5PATHWAY	1/147	63/21728	0.348374973450479	0.610165740167269	0.601069871208281	PAG1	1
1066	C2	PID_ENDOTHELIN_PATHWAY	PID_ENDOTHELIN_PATHWAY	1/147	63/21728	0.348374973450479	0.610165740167269	0.601069871208281	PRKCB	1
1067	C2	REACTOME_SIGNALING_BY_FGFR_IN_DISEASE	REACTOME_SIGNALING_BY_FGFR_IN_DISEASE	1/147	63/21728	0.348374973450479	0.610165740167269	0.601069871208281	TRIM24	1
1068	C2	REACTOME_SYNTHESIS_OF_SUBSTRATES_IN_N_GLYCAN_BIOSYTHESIS	REACTOME_SYNTHESIS_OF_SUBSTRATES_IN_N_GLYCAN_BIOSYTHESIS	1/147	63/21728	0.348374973450479	0.610165740167269	0.601069871208281	ST6GAL2	1
1069	C2	REACTOME_TRANSCRIPTIONAL_REGULATION_BY_MECP2	REACTOME_TRANSCRIPTIONAL_REGULATION_BY_MECP2	1/147	63/21728	0.348374973450479	0.610165740167269	0.601069871208281	CAMK2B	1
1070	C2	RIZKI_TUMOR_INVASIVENESS_2D_DN	RIZKI_TUMOR_INVASIVENESS_2D_DN	1/147	63/21728	0.348374973450479	0.610165740167269	0.601069871208281	NBL1	1
1071	C2	WILCOX_RESPONSE_TO_PROGESTERONE_DN	WILCOX_RESPONSE_TO_PROGESTERONE_DN	1/147	63/21728	0.348374973450479	0.610165740167269	0.601069871208281	DST	1
1072	C2	WP_OXIDATION_BY_CYTOCHROME_P450	WP_OXIDATION_BY_CYTOCHROME_P450	1/147	63/21728	0.348374973450479	0.610165740167269	0.601069871208281	CYP3A5	1
1073	C2	GRYDER_PAX3FOXO1_TOP_ENHANCERS	GRYDER_PAX3FOXO1_TOP_ENHANCERS	4/147	441/21728	0.349012140790842	0.610165740167269	0.601069871208281	ST6GAL2/PODXL/SNX29/COA6	4
1074	C2	BROWNE_HCMV_INFECTION_18HR_DN	BROWNE_HCMV_INFECTION_18HR_DN	2/147	182/21728	0.349281272433432	0.610165740167269	0.601069871208281	DST/PRKCB	2
1075	C2	JISON_SICKLE_CELL_DISEASE_UP	JISON_SICKLE_CELL_DISEASE_UP	2/147	182/21728	0.349281272433432	0.610165740167269	0.601069871208281	ATOX1/CPLX2	2
1076	C2	LI_WILMS_TUMOR_VS_FETAL_KIDNEY_1_UP	LI_WILMS_TUMOR_VS_FETAL_KIDNEY_1_UP	2/147	183/21728	0.351731101935982	0.610165740167269	0.601069871208281	DST/PODXL	2
1077	C2	REACTOME_ION_CHANNEL_TRANSPORT	REACTOME_ION_CHANNEL_TRANSPORT	2/147	183/21728	0.351731101935982	0.610165740167269	0.601069871208281	CAMK2B/MLKL	2
1078	C2	BORCZUK_MALIGNANT_MESOTHELIOMA_UP	BORCZUK_MALIGNANT_MESOTHELIOMA_UP	3/147	311/21728	0.351745413417936	0.610165740167269	0.601069871208281	CHTOP/RCN2/VBP1	3
1079	C2	BILBAN_B_CLL_LPL_UP	BILBAN_B_CLL_LPL_UP	1/147	64/21728	0.35279633873563	0.610165740167269	0.601069871208281	ATOX1	1
1080	C2	DAVICIONI_RHABDOMYOSARCOMA_PAX_FOXO1_FUSION_UP	DAVICIONI_RHABDOMYOSARCOMA_PAX_FOXO1_FUSION_UP	1/147	64/21728	0.35279633873563	0.610165740167269	0.601069871208281	THEMIS2	1
1081	C2	GENTILE_UV_LOW_DOSE_DN	GENTILE_UV_LOW_DOSE_DN	1/147	64/21728	0.35279633873563	0.610165740167269	0.601069871208281	PODXL	1
1082	C2	GRAHAM_NORMAL_QUIESCENT_VS_NORMAL_DIVIDING_UP	GRAHAM_NORMAL_QUIESCENT_VS_NORMAL_DIVIDING_UP	1/147	64/21728	0.35279633873563	0.610165740167269	0.601069871208281	DST	1
1083	C2	KEGG_RETINOL_METABOLISM	KEGG_RETINOL_METABOLISM	1/147	64/21728	0.35279633873563	0.610165740167269	0.601069871208281	CYP3A5	1
1084	C2	PELLICCIOTTA_HDAC_IN_ANTIGEN_PRESENTATION_UP	PELLICCIOTTA_HDAC_IN_ANTIGEN_PRESENTATION_UP	1/147	64/21728	0.35279633873563	0.610165740167269	0.601069871208281	SEC22A	1
1085	C2	REACTOME_SEMAPHORIN_INTERACTIONS	REACTOME_SEMAPHORIN_INTERACTIONS	1/147	64/21728	0.35279633873563	0.610165740167269	0.601069871208281	PLXNA4	1
1086	C2	DOANE_RESPONSE_TO_ANDROGEN_UP	DOANE_RESPONSE_TO_ANDROGEN_UP	2/147	184/21728	0.354177813851978	0.610165740167269	0.601069871208281	MAFG/NBL1	2
1087	C2	WP_RAS_SIGNALING	WP_RAS_SIGNALING	2/147	185/21728	0.356621338413084	0.610165740167269	0.601069871208281	PRKCB/TTBK1	2
1088	C2	AMIT_SERUM_RESPONSE_120_MCF10A	AMIT_SERUM_RESPONSE_120_MCF10A	1/147	65/21728	0.357187907153552	0.610165740167269	0.601069871208281	MNT	1
1089	C2	BRIDEAU_IMPRINTED_GENES	BRIDEAU_IMPRINTED_GENES	1/147	65/21728	0.357187907153552	0.610165740167269	0.601069871208281	APOC2	1
1090	C2	BROWNE_HCMV_INFECTION_6HR_UP	BROWNE_HCMV_INFECTION_6HR_UP	1/147	65/21728	0.357187907153552	0.610165740167269	0.601069871208281	HBEGF	1
1091	C2	GUO_HEX_TARGETS_DN	GUO_HEX_TARGETS_DN	1/147	65/21728	0.357187907153552	0.610165740167269	0.601069871208281	BCL6B	1
1092	C2	LEE_LIVER_CANCER_ACOX1_DN	LEE_LIVER_CANCER_ACOX1_DN	1/147	65/21728	0.357187907153552	0.610165740167269	0.601069871208281	TNNT3	1
1093	C2	PID_CD8_TCR_DOWNSTREAM_PATHWAY	PID_CD8_TCR_DOWNSTREAM_PATHWAY	1/147	65/21728	0.357187907153552	0.610165740167269	0.601069871208281	PRKCB	1
1094	C2	PID_LYSOPHOSPHOLIPID_PATHWAY	PID_LYSOPHOSPHOLIPID_PATHWAY	1/147	65/21728	0.357187907153552	0.610165740167269	0.601069871208281	HBEGF	1
1095	C2	PID_RB_1PATHWAY	PID_RB_1PATHWAY	1/147	65/21728	0.357187907153552	0.610165740167269	0.601069871208281	CTBP1	1
1096	C2	REACTOME_MITOCHONDRIAL_PROTEIN_IMPORT	REACTOME_MITOCHONDRIAL_PROTEIN_IMPORT	1/147	65/21728	0.357187907153552	0.610165740167269	0.601069871208281	COA6	1
1097	C2	WP_ENDOCHONDRAL_OSSIFICATION	WP_ENDOCHONDRAL_OSSIFICATION	1/147	65/21728	0.357187907153552	0.610165740167269	0.601069871208281	PTCH1	1
1098	C2	WP_ENDOCHONDRAL_OSSIFICATION_WITH_SKELETAL_DYSPLASIAS	WP_ENDOCHONDRAL_OSSIFICATION_WITH_SKELETAL_DYSPLASIAS	1/147	65/21728	0.357187907153552	0.610165740167269	0.601069871208281	PTCH1	1
1099	C2	WP_FERROPTOSIS	WP_FERROPTOSIS	1/147	65/21728	0.357187907153552	0.610165740167269	0.601069871208281	TFRC	1
1100	C2	DOUGLAS_BMI1_TARGETS_DN	DOUGLAS_BMI1_TARGETS_DN	3/147	314/21728	0.357282020109505	0.610165740167269	0.601069871208281	PAG1/TMBIM1/BCL2L13	3
1101	C2	JISON_SICKLE_CELL_DISEASE_DN	JISON_SICKLE_CELL_DISEASE_DN	2/147	187/21728	0.361498551750922	0.610225647995801	0.601128885978218	SRSF2/BCLAF1	2
1102	C2	KYNG_RESPONSE_TO_H2O2	KYNG_RESPONSE_TO_H2O2	1/147	66/21728	0.361549878147801	0.610225647995801	0.601128885978218	ZBTB7A	1
1103	C2	LEE_LIVER_CANCER_CIPROFIBRATE_DN	LEE_LIVER_CANCER_CIPROFIBRATE_DN	1/147	66/21728	0.361549878147801	0.610225647995801	0.601128885978218	TNNT3	1
1104	C2	MIKKELSEN_ES_HCP_WITH_H3_UNMETHYLATED	MIKKELSEN_ES_HCP_WITH_H3_UNMETHYLATED	1/147	66/21728	0.361549878147801	0.610225647995801	0.601128885978218	GIGYF1	1
1105	C2	NOUZOVA_METHYLATED_IN_APL	NOUZOVA_METHYLATED_IN_APL	1/147	66/21728	0.361549878147801	0.610225647995801	0.601128885978218	TTBK1	1
1106	C2	PID_HIF1_TFPATHWAY	PID_HIF1_TFPATHWAY	1/147	66/21728	0.361549878147801	0.610225647995801	0.601128885978218	TFRC	1
1107	C2	REACTOME_CYTOCHROME_P450_ARRANGED_BY_SUBSTRATE_TYPE	REACTOME_CYTOCHROME_P450_ARRANGED_BY_SUBSTRATE_TYPE	1/147	66/21728	0.361549878147801	0.610225647995801	0.601128885978218	CYP3A5	1
1108	C2	REACTOME_FOXO_MEDIATED_TRANSCRIPTION	REACTOME_FOXO_MEDIATED_TRANSCRIPTION	1/147	66/21728	0.361549878147801	0.610225647995801	0.601128885978218	PLXNA4	1
1109	C2	WANG_PROSTATE_CANCER_ANDROGEN_INDEPENDENT	WANG_PROSTATE_CANCER_ANDROGEN_INDEPENDENT	1/147	66/21728	0.361549878147801	0.610225647995801	0.601128885978218	DST	1
1110	C2	WP_AGERAGE_PATHWAY	WP_AGERAGE_PATHWAY	1/147	66/21728	0.361549878147801	0.610225647995801	0.601128885978218	PRKCB	1
1111	C2	WP_ONCOSTATIN_M_SIGNALING_PATHWAY	WP_ONCOSTATIN_M_SIGNALING_PATHWAY	1/147	66/21728	0.361549878147801	0.610225647995801	0.601128885978218	PRKCB	1
1112	C2	WP_PATHWAYS_AFFECTED_IN_ADENOID_CYSTIC_CARCINOMA	WP_PATHWAYS_AFFECTED_IN_ADENOID_CYSTIC_CARCINOMA	1/147	66/21728	0.361549878147801	0.610225647995801	0.601128885978218	CTBP1	1
1113	C2	REACTOME_RHO_GTPASE_CYCLE	REACTOME_RHO_GTPASE_CYCLE	4/147	450/21728	0.362841786839297	0.611809250713434	0.602688881597232	VAPB/TFRC/DST/SH3PXD2A	4
1114	C2	REACTOME_MRNA_SPLICING	REACTOME_MRNA_SPLICING	2/147	188/21728	0.363932106311284	0.613050188820371	0.603911320778936	ELAVL2/SRSF2	2
1115	C2	BEIER_GLIOMA_STEM_CELL_DN	BEIER_GLIOMA_STEM_CELL_DN	1/147	67/21728	0.365882449836116	0.614540425452894	0.605379342140697	HBEGF	1
1116	C2	BROWNE_INTERFERON_RESPONSIVE_GENES	BROWNE_INTERFERON_RESPONSIVE_GENES	1/147	67/21728	0.365882449836116	0.614540425452894	0.605379342140697	THEMIS2	1
1117	C2	MCMURRAY_TP53_HRAS_COOPERATION_RESPONSE_DN	MCMURRAY_TP53_HRAS_COOPERATION_RESPONSE_DN	1/147	67/21728	0.365882449836116	0.614540425452894	0.605379342140697	ELAVL2	1
1118	C2	WP_NUCLEAR_RECEPTORS_METAPATHWAY	WP_NUCLEAR_RECEPTORS_METAPATHWAY	3/147	321/21728	0.370175945374987	0.615209984290046	0.606038919723508	MAFG/CYP3A5/HBEGF	3
1119	C2	AMIT_EGF_RESPONSE_120_HELA	AMIT_EGF_RESPONSE_120_HELA	1/147	68/21728	0.370185819019168	0.615209984290046	0.606038919723508	HBEGF	1
1120	C2	GINESTIER_BREAST_CANCER_ZNF217_AMPLIFIED_UP	GINESTIER_BREAST_CANCER_ZNF217_AMPLIFIED_UP	1/147	68/21728	0.370185819019168	0.615209984290046	0.606038919723508	ATG12	1
1121	C2	KEGG_EPITHELIAL_CELL_SIGNALING_IN_HELICOBACTER_PYLORI_INFECTION	KEGG_EPITHELIAL_CELL_SIGNALING_IN_HELICOBACTER_PYLORI_INFECTION	1/147	68/21728	0.370185819019168	0.615209984290046	0.606038919723508	HBEGF	1
1122	C2	LEE_CALORIE_RESTRICTION_NEOCORTEX_DN	LEE_CALORIE_RESTRICTION_NEOCORTEX_DN	1/147	68/21728	0.370185819019168	0.615209984290046	0.606038919723508	TFRC	1
1123	C2	REACTOME_COPII_MEDIATED_VESICLE_TRANSPORT	REACTOME_COPII_MEDIATED_VESICLE_TRANSPORT	1/147	68/21728	0.370185819019168	0.615209984290046	0.606038919723508	SEC22A	1
1124	C2	REACTOME_REGULATION_OF_RAS_BY_GAPS	REACTOME_REGULATION_OF_RAS_BY_GAPS	1/147	68/21728	0.370185819019168	0.615209984290046	0.606038919723508	SPRED3	1
1125	C2	WP_AMPACTIVATED_PROTEIN_KINASE_AMPK_SIGNALING	WP_AMPACTIVATED_PROTEIN_KINASE_AMPK_SIGNALING	1/147	68/21728	0.370185819019168	0.615209984290046	0.606038919723508	CAMKK1	1
1126	C2	WP_SARSCOV2_INNATE_IMMUNITY_EVASION_AND_CELLSPECIFIC_IMMUNE_RESPONSE	WP_SARSCOV2_INNATE_IMMUNITY_EVASION_AND_CELLSPECIFIC_IMMUNE_RESPONSE	1/147	68/21728	0.370185819019168	0.615209984290046	0.606038919723508	TRADD	1
1127	C2	ZHONG_SECRETOME_OF_LUNG_CANCER_AND_ENDOTHELIUM	ZHONG_SECRETOME_OF_LUNG_CANCER_AND_ENDOTHELIUM	1/147	68/21728	0.370185819019168	0.615209984290046	0.606038919723508	SRSF2	1
1128	C2	IWANAGA_CARCINOGENESIS_BY_KRAS_PTEN_UP	IWANAGA_CARCINOGENESIS_BY_KRAS_PTEN_UP	2/147	191/21728	0.371211778096646	0.615209984290046	0.606038919723508	CYLC2/ELAVL3	2
1129	C2	FOROUTAN_TGFB_EMT_UP	FOROUTAN_TGFB_EMT_UP	2/147	192/21728	0.373631126396442	0.615209984290046	0.606038919723508	HS3ST3B1/PODXL	2
1130	C2	GRESHOCK_CANCER_COPY_NUMBER_UP	GRESHOCK_CANCER_COPY_NUMBER_UP	3/147	323/21728	0.373852205467518	0.615209984290046	0.606038919723508	KLF6/TFRC/TRIM24	3
1131	C2	JAATINEN_HEMATOPOIETIC_STEM_CELL_UP	JAATINEN_HEMATOPOIETIC_STEM_CELL_UP	3/147	323/21728	0.373852205467518	0.615209984290046	0.606038919723508	PM20D2/DST/TRIM24	3
1132	C2	ENGELMANN_CANCER_PROGENITORS_DN	ENGELMANN_CANCER_PROGENITORS_DN	1/147	69/21728	0.374460181189259	0.615209984290046	0.606038919723508	NBL1	1
1133	C2	KEGG_COMPLEMENT_AND_COAGULATION_CASCADES	KEGG_COMPLEMENT_AND_COAGULATION_CASCADES	1/147	69/21728	0.374460181189259	0.615209984290046	0.606038919723508	CD46	1
1134	C2	LEE_AGING_NEOCORTEX_DN	LEE_AGING_NEOCORTEX_DN	1/147	69/21728	0.374460181189259	0.615209984290046	0.606038919723508	FGF11	1
1135	C2	LEE_CALORIE_RESTRICTION_NEOCORTEX_UP	LEE_CALORIE_RESTRICTION_NEOCORTEX_UP	1/147	69/21728	0.374460181189259	0.615209984290046	0.606038919723508	ZBTB7A	1
1136	C2	PID_VEGFR1_2_PATHWAY	PID_VEGFR1_2_PATHWAY	1/147	69/21728	0.374460181189259	0.615209984290046	0.606038919723508	PRKCB	1
1137	C2	RHODES_UNDIFFERENTIATED_CANCER	RHODES_UNDIFFERENTIATED_CANCER	1/147	69/21728	0.374460181189259	0.615209984290046	0.606038919723508	SEC61B	1
1138	C2	SHEDDEN_LUNG_CANCER_GOOD_SURVIVAL_A5	SHEDDEN_LUNG_CANCER_GOOD_SURVIVAL_A5	1/147	69/21728	0.374460181189259	0.615209984290046	0.606038919723508	HAUS5	1
1139	C2	WATANABE_COLON_CANCER_MSI_VS_MSS_DN	WATANABE_COLON_CANCER_MSI_VS_MSS_DN	1/147	69/21728	0.374460181189259	0.615209984290046	0.606038919723508	WIF1	1
1140	C2	ZHAN_MULTIPLE_MYELOMA_CD1_VS_CD2_UP	ZHAN_MULTIPLE_MYELOMA_CD1_VS_CD2_UP	1/147	69/21728	0.374460181189259	0.615209984290046	0.606038919723508	HS3ST3B1	1
1141	C2	SMID_BREAST_CANCER_RELAPSE_IN_BONE_DN	SMID_BREAST_CANCER_RELAPSE_IN_BONE_DN	3/147	324/21728	0.375688868174287	0.616643018919846	0.607450591804825	WIF1/KLF6/CTAG1B	3
1142	C2	WIERENGA_STAT5A_TARGETS_DN	WIERENGA_STAT5A_TARGETS_DN	2/147	193/21728	0.376046766897176	0.616645409224753	0.607452946476954	SH3PXD2A/VASH1	2
1143	C2	MEBARKI_HCC_PROGENITOR_FZD8CRD_DN	MEBARKI_HCC_PROGENITOR_FZD8CRD_DN	4/147	459/21728	0.376664737665552	0.616812105910211	0.607617158179879	PAG1/LINC00923/CYP3A5/TTBK1	4
1144	C2	TAKEDA_TARGETS_OF_NUP98_HOXA9_FUSION_10D_UP	TAKEDA_TARGETS_OF_NUP98_HOXA9_FUSION_10D_UP	2/147	194/21728	0.378458639094075	0.616812105910211	0.607617158179879	HS3ST3B1/C15orf48	2
1145	C2	KEGG_LONG_TERM_DEPRESSION	KEGG_LONG_TERM_DEPRESSION	1/147	70/21728	0.378705730538961	0.616812105910211	0.607617158179879	PRKCB	1
1146	C2	KEGG_METABOLISM_OF_XENOBIOTICS_BY_CYTOCHROME_P450	KEGG_METABOLISM_OF_XENOBIOTICS_BY_CYTOCHROME_P450	1/147	70/21728	0.378705730538961	0.616812105910211	0.607617158179879	CYP3A5	1
1147	C2	PID_AP1_PATHWAY	PID_AP1_PATHWAY	1/147	70/21728	0.378705730538961	0.616812105910211	0.607617158179879	MAFG	1
1148	C2	REACTOME_RHOB_GTPASE_CYCLE	REACTOME_RHOB_GTPASE_CYCLE	1/147	70/21728	0.378705730538961	0.616812105910211	0.607617158179879	TFRC	1
1149	C2	YAO_TEMPORAL_RESPONSE_TO_PROGESTERONE_CLUSTER_10	YAO_TEMPORAL_RESPONSE_TO_PROGESTERONE_CLUSTER_10	1/147	70/21728	0.378705730538961	0.616812105910211	0.607617158179879	OSTC	1
1150	C2	HELLER_HDAC_TARGETS_SILENCED_BY_METHYLATION_UP	HELLER_HDAC_TARGETS_SILENCED_BY_METHYLATION_UP	4/147	461/21728	0.379733900850367	0.616812105910211	0.607617158179879	TFRC/ATG12/PRKCB/KIAA0513	4
1151	C2	MCBRYAN_PUBERTAL_BREAST_6_7WK_UP	MCBRYAN_PUBERTAL_BREAST_6_7WK_UP	2/147	195/21728	0.380866683458519	0.616812105910211	0.607617158179879	VAPB/NFIC	2
1152	C2	PLASARI_TGFB1_TARGETS_10HR_UP	PLASARI_TGFB1_TARGETS_10HR_UP	2/147	195/21728	0.380866683458519	0.616812105910211	0.607617158179879	ELAVL2/HBEGF	2
1153	C2	REACTOME_MAPK_FAMILY_SIGNALING_CASCADES	REACTOME_MAPK_FAMILY_SIGNALING_CASCADES	3/147	327/21728	0.381192563606423	0.616812105910211	0.607617158179879	HBEGF/CAMK2B/SPRED3	3
1154	C2	SCHAEFFER_PROSTATE_DEVELOPMENT_6HR_DN	SCHAEFFER_PROSTATE_DEVELOPMENT_6HR_DN	4/147	463/21728	0.382801726996531	0.616812105910211	0.607617158179879	CTBP1/DGCR2/BCLAF1/MNT	4
1155	C2	DER_IFN_GAMMA_RESPONSE_UP	DER_IFN_GAMMA_RESPONSE_UP	1/147	71/21728	0.382922659969692	0.616812105910211	0.607617158179879	SRSF2	1
1156	C2	KEGG_MELANOMA	KEGG_MELANOMA	1/147	71/21728	0.382922659969692	0.616812105910211	0.607617158179879	FGF11	1
1157	C2	MEBARKI_HCC_PROGENITOR_WNT_DN_BLOCKED_BY_FZD8CRD	MEBARKI_HCC_PROGENITOR_WNT_DN_BLOCKED_BY_FZD8CRD	1/147	71/21728	0.382922659969692	0.616812105910211	0.607617158179879	EPHA10	1
1158	C2	RAGHAVACHARI_PLATELET_SPECIFIC_GENES	RAGHAVACHARI_PLATELET_SPECIFIC_GENES	1/147	71/21728	0.382922659969692	0.616812105910211	0.607617158179879	PRKCB	1
1159	C2	REACTOME_PKMTS_METHYLATE_HISTONE_LYSINES	REACTOME_PKMTS_METHYLATE_HISTONE_LYSINES	1/147	71/21728	0.382922659969692	0.616812105910211	0.607617158179879	SETD1B	1
1160	C2	REACTOME_PLASMA_LIPOPROTEIN_ASSEMBLY_REMODELING_AND_CLEARANCE	REACTOME_PLASMA_LIPOPROTEIN_ASSEMBLY_REMODELING_AND_CLEARANCE	1/147	71/21728	0.382922659969692	0.616812105910211	0.607617158179879	APOC2	1
1161	C2	SESTO_RESPONSE_TO_UV_C8	SESTO_RESPONSE_TO_UV_C8	1/147	71/21728	0.382922659969692	0.616812105910211	0.607617158179879	DST	1
1162	C2	REACTOME_SIGNALING_BY_WNT	REACTOME_SIGNALING_BY_WNT	3/147	329/21728	0.384856102755043	0.618948529300766	0.609721733457828	WIF1/CTBP1/PRKCB	3
1163	C2	CROMER_METASTASIS_UP	CROMER_METASTASIS_UP	1/147	72/21728	0.387111161100248	0.618948529300766	0.609721733457828	CD46	1
1164	C2	KEGG_DRUG_METABOLISM_CYTOCHROME_P450	KEGG_DRUG_METABOLISM_CYTOCHROME_P450	1/147	72/21728	0.387111161100248	0.618948529300766	0.609721733457828	CYP3A5	1
1165	C2	KEGG_LEISHMANIA_INFECTION	KEGG_LEISHMANIA_INFECTION	1/147	72/21728	0.387111161100248	0.618948529300766	0.609721733457828	PRKCB	1
1166	C2	REACTOME_AURKA_ACTIVATION_BY_TPX2	REACTOME_AURKA_ACTIVATION_BY_TPX2	1/147	72/21728	0.387111161100248	0.618948529300766	0.609721733457828	HAUS5	1
1167	C2	REACTOME_TRANS_GOLGI_NETWORK_VESICLE_BUDDING	REACTOME_TRANS_GOLGI_NETWORK_VESICLE_BUDDING	1/147	72/21728	0.387111161100248	0.618948529300766	0.609721733457828	TFRC	1
1168	C2	WP_NONSMALL_CELL_LUNG_CANCER	WP_NONSMALL_CELL_LUNG_CANCER	1/147	72/21728	0.387111161100248	0.618948529300766	0.609721733457828	PRKCB	1
1169	C2	YAO_TEMPORAL_RESPONSE_TO_PROGESTERONE_CLUSTER_0	YAO_TEMPORAL_RESPONSE_TO_PROGESTERONE_CLUSTER_0	1/147	72/21728	0.387111161100248	0.618948529300766	0.609721733457828	CREBRF	1
1170	C2	ZHENG_FOXP3_TARGETS_IN_THYMUS_UP	ZHENG_FOXP3_TARGETS_IN_THYMUS_UP	2/147	198/21728	0.388067268697949	0.619904316571978	0.61066327260726	SRSF2/KLF6	2
1171	C2	DELACROIX_RAR_BOUND_ES	DELACROIX_RAR_BOUND_ES	4/147	467/21728	0.388932662547072	0.620713566611102	0.611460458985929	HS3ST3B1/HBEGF/RASL10B/PTCH1	4
1172	C2	CHESLER_BRAIN_QTL_CIS	CHESLER_BRAIN_QTL_CIS	1/147	73/21728	0.391271424275269	0.622150334555346	0.612875808728387	MRPL48	1
1173	C2	HOSHIDA_LIVER_CANCER_SURVIVAL_UP	HOSHIDA_LIVER_CANCER_SURVIVAL_UP	1/147	73/21728	0.391271424275269	0.622150334555346	0.612875808728387	PODXL	1
1174	C2	KEGG_CHRONIC_MYELOID_LEUKEMIA	KEGG_CHRONIC_MYELOID_LEUKEMIA	1/147	73/21728	0.391271424275269	0.622150334555346	0.612875808728387	CTBP1	1
1175	C2	WAMUNYOKOLI_OVARIAN_CANCER_GRADES_1_2_DN	WAMUNYOKOLI_OVARIAN_CANCER_GRADES_1_2_DN	1/147	73/21728	0.391271424275269	0.622150334555346	0.612875808728387	PODXL	1
1176	C2	YANG_BCL3_TARGETS_UP	YANG_BCL3_TARGETS_UP	3/147	333/21728	0.392168537108544	0.622938703400649	0.613652425193581	ELAVL2/KNTC1/NAT8L	3
1177	C2	FISCHER_G1_S_CELL_CYCLE	FISCHER_G1_S_CELL_CYCLE	2/147	200/21728	0.392847471335322	0.622938703400649	0.613652425193581	ABHD10/MNT	2
1178	C2	LEE_DIFFERENTIATING_T_LYMPHOCYTE	LEE_DIFFERENTIATING_T_LYMPHOCYTE	2/147	200/21728	0.392847471335322	0.622938703400649	0.613652425193581	PAG1/PRKCB	2
1179	C2	DER_IFN_ALPHA_RESPONSE_UP	DER_IFN_ALPHA_RESPONSE_UP	1/147	74/21728	0.395403638573655	0.624131655777758	0.61482759397882	SRSF2	1
1180	C2	FOROUTAN_INTEGRATED_TGFB_EMT_DN	FOROUTAN_INTEGRATED_TGFB_EMT_DN	1/147	74/21728	0.395403638573655	0.624131655777758	0.61482759397882	DST	1
1181	C2	LEE_LIVER_CANCER_DENA_DN	LEE_LIVER_CANCER_DENA_DN	1/147	74/21728	0.395403638573655	0.624131655777758	0.61482759397882	TNNT3	1
1182	C2	RAMALHO_STEMNESS_DN	RAMALHO_STEMNESS_DN	1/147	74/21728	0.395403638573655	0.624131655777758	0.61482759397882	PRKCB	1
1183	C2	SESTO_RESPONSE_TO_UV_C1	SESTO_RESPONSE_TO_UV_C1	1/147	74/21728	0.395403638573655	0.624131655777758	0.61482759397882	SRSF2	1
1184	C2	MULLIGHAN_NPM1_SIGNATURE_3_UP	MULLIGHAN_NPM1_SIGNATURE_3_UP	3/147	335/21728	0.395816899855527	0.624214436417558	0.61490914059022	MAFG/DST/SON	3
1185	C2	REACTOME_CILIUM_ASSEMBLY	REACTOME_CILIUM_ASSEMBLY	2/147	202/21728	0.397611014582123	0.625946747683462	0.616615627927913	HAUS5/IFT140	2
1186	C2	KINSEY_TARGETS_OF_EWSR1_FLII_FUSION_DN	KINSEY_TARGETS_OF_EWSR1_FLII_FUSION_DN	3/147	336/21728	0.397639003297182	0.625946747683462	0.616615627927913	DST/DLX1/NBL1	3
1187	C2	JAIN_NFKB_SIGNALING	JAIN_NFKB_SIGNALING	1/147	75/21728	0.39950799181692	0.626223062613729	0.616887823773427	TAP2	1
1188	C2	KEGG_B_CELL_RECEPTOR_SIGNALING_PATHWAY	KEGG_B_CELL_RECEPTOR_SIGNALING_PATHWAY	1/147	75/21728	0.39950799181692	0.626223062613729	0.616887823773427	PRKCB	1
1189	C2	OUILLETTE_CLL_13Q14_DELETION_UP	OUILLETTE_CLL_13Q14_DELETION_UP	1/147	75/21728	0.39950799181692	0.626223062613729	0.616887823773427	UBE2Q1	1
1190	C2	REACTOME_EXTRA_NUCLEAR_ESTROGEN_SIGNALING	REACTOME_EXTRA_NUCLEAR_ESTROGEN_SIGNALING	1/147	75/21728	0.39950799181692	0.626223062613729	0.616887823773427	HBEGF	1
1191	C2	HOLLMANN_APOPTOSIS_VIA_CD40_UP	HOLLMANN_APOPTOSIS_VIA_CD40_UP	2/147	203/21728	0.399986407045185	0.626223062613729	0.616887823773427	DST/TSFM	2
1192	C2	REACTOME_MITOTIC_PROMETAPHASE	REACTOME_MITOTIC_PROMETAPHASE	2/147	203/21728	0.399986407045185	0.626223062613729	0.616887823773427	HAUS5/KNTC1	2
1193	C2	DAVICIONI_MOLECULAR_ARMS_VS_ERMS_UP	DAVICIONI_MOLECULAR_ARMS_VS_ERMS_UP	3/147	339/21728	0.403096618073689	0.627314896764673	0.617963381723156	DST/PODXL/BCL2L13	3
1194	C2	BRUECKNER_TARGETS_OF_MIRLET7A3_DN	BRUECKNER_TARGETS_OF_MIRLET7A3_DN	1/147	76/21728	0.403584670577504	0.627314896764673	0.617963381723156	ATOX1	1
1195	C2	KEGG_PHOSPHATIDYLINOSITOL_SIGNALING_SYSTEM	KEGG_PHOSPHATIDYLINOSITOL_SIGNALING_SYSTEM	1/147	76/21728	0.403584670577504	0.627314896764673	0.617963381723156	PRKCB	1
1196	C2	KEGG_VEGF_SIGNALING_PATHWAY	KEGG_VEGF_SIGNALING_PATHWAY	1/147	76/21728	0.403584670577504	0.627314896764673	0.617963381723156	PRKCB	1
1197	C2	MORI_SMALL_PRE_BII_LYMPHOCYTE_DN	MORI_SMALL_PRE_BII_LYMPHOCYTE_DN	1/147	76/21728	0.403584670577504	0.627314896764673	0.617963381723156	PACS1	1
1198	C2	MULLIGHAN_NPM1_MUTATED_SIGNATURE_2_DN	MULLIGHAN_NPM1_MUTATED_SIGNATURE_2_DN	1/147	76/21728	0.403584670577504	0.627314896764673	0.617963381723156	NBL1	1
1199	C2	SANA_RESPONSE_TO_IFNG_UP	SANA_RESPONSE_TO_IFNG_UP	1/147	76/21728	0.403584670577504	0.627314896764673	0.617963381723156	MLKL	1
1200	C2	SHEPARD_BMYB_TARGETS	SHEPARD_BMYB_TARGETS	1/147	76/21728	0.403584670577504	0.627314896764673	0.617963381723156	NOVA2	1
1201	C2	RUTELLA_RESPONSE_TO_CSF2RB_AND_IL4_UP	RUTELLA_RESPONSE_TO_CSF2RB_AND_IL4_UP	3/147	341/21728	0.406727467183881	0.627966676868685	0.618605445604138	TFRC/TRADD/TSFM	3
1202	C2	CROMER_METASTASIS_DN	CROMER_METASTASIS_DN	1/147	77/21728	0.407633860187013	0.627966676868685	0.618605445604138	TNNT3	1
1203	C2	FRASOR_RESPONSE_TO_ESTRADIOL_DN	FRASOR_RESPONSE_TO_ESTRADIOL_DN	1/147	77/21728	0.407633860187013	0.627966676868685	0.618605445604138	KLF6	1
1204	C2	GROSS_HYPOXIA_VIA_HIF1A_UP	GROSS_HYPOXIA_VIA_HIF1A_UP	1/147	77/21728	0.407633860187013	0.627966676868685	0.618605445604138	TFRC	1
1205	C2	KYNG_WERNER_SYNDROM_AND_NORMAL_AGING_UP	KYNG_WERNER_SYNDROM_AND_NORMAL_AGING_UP	1/147	77/21728	0.407633860187013	0.627966676868685	0.618605445604138	PTCH1	1
1206	C2	MAHAJAN_RESPONSE_TO_IL1A_UP	MAHAJAN_RESPONSE_TO_IL1A_UP	1/147	77/21728	0.407633860187013	0.627966676868685	0.618605445604138	HBEGF	1
1207	C2	MALONEY_RESPONSE_TO_17AAG_DN	MALONEY_RESPONSE_TO_17AAG_DN	1/147	77/21728	0.407633860187013	0.627966676868685	0.618605445604138	SRSF2	1
1208	C2	PURBEY_TARGETS_OF_CTBP1_AND_SATB1_UP	PURBEY_TARGETS_OF_CTBP1_AND_SATB1_UP	1/147	77/21728	0.407633860187013	0.627966676868685	0.618605445604138	TMEM184B	1
1209	C2	REACTOME_SENSORY_PROCESSING_OF_SOUND	REACTOME_SENSORY_PROCESSING_OF_SOUND	1/147	77/21728	0.407633860187013	0.627966676868685	0.618605445604138	TMIE	1
1210	C2	RODRIGUES_THYROID_CARCINOMA_DN	RODRIGUES_THYROID_CARCINOMA_DN	1/147	77/21728	0.407633860187013	0.627966676868685	0.618605445604138	KATNBL1	1
1211	C2	JOHNSTONE_PARVB_TARGETS_2_DN	JOHNSTONE_PARVB_TARGETS_2_DN	3/147	342/21728	0.408540530592732	0.628803485698778	0.619429779949085	HS3ST3B1/RCN2/DST	3
1212	C2	NABA_SECRETED_FACTORS	NABA_SECRETED_FACTORS	3/147	343/21728	0.41035197922905	0.629893697574039	0.620503739806735	WIF1/HBEGF/FGF11	3
1213	C2	FONTAINE_FOLLICULAR_THYROID_ADENOMA_UP	FONTAINE_FOLLICULAR_THYROID_ADENOMA_UP	1/147	78/21728	0.411655744744425	0.629893697574039	0.620503739806735	FGFRL1	1
1214	C2	REACTOME_BIOSYNTHESIS_OF_THE_N_GLYCAN_PRECURSOR_DOLICHOL_LIPID_LINKED_OLIGOSACCHARIDE_LLO_AND_TRANSFER_TO_A_NASCENT_PROTEIN	REACTOME_BIOSYNTHESIS_OF_THE_N_GLYCAN_PRECURSOR_DOLICHOL_LIPID_LINKED_OLIGOSACCHARIDE_LLO_AND_TRANSFER_TO_A_NASCENT_PROTEIN	1/147	78/21728	0.411655744744425	0.629893697574039	0.620503739806735	ST6GAL2	1
1215	C2	REACTOME_CONSTITUTIVE_SIGNALING_BY_ABERRANT_PI3K_IN_CANCER	REACTOME_CONSTITUTIVE_SIGNALING_BY_ABERRANT_PI3K_IN_CANCER	1/147	78/21728	0.411655744744425	0.629893697574039	0.620503739806735	HBEGF	1
1216	C2	WONG_ENDMETRIUM_CANCER_DN	WONG_ENDMETRIUM_CANCER_DN	1/147	78/21728	0.411655744744425	0.629893697574039	0.620503739806735	KIF26A	1
1217	C2	MIKKELSEN_MEF_ICP_WITH_H3K27ME3	MIKKELSEN_MEF_ICP_WITH_H3K27ME3	2/147	208/21728	0.411797556044068	0.629893697574039	0.620503739806735	PHYHIP/FAIM2	2
1218	C2	REACTOME_PROGRAMMED_CELL_DEATH	REACTOME_PROGRAMMED_CELL_DEATH	2/147	208/21728	0.411797556044068	0.629893697574039	0.620503739806735	TRADD/MLKL	2
1219	C2	BLANCO_MELO_COVID19_SARS_COV_2_INFECTION_A594_ACE2_EXPRESSING_CELLS_RUXOLITINIB_UP	BLANCO_MELO_COVID19_SARS_COV_2_INFECTION_A594_ACE2_EXPRESSING_CELLS_RUXOLITINIB_UP	4/147	483/21728	0.413368421095873	0.63021505462305	0.620820306318661	CREBRF/HS3ST3B1/KLF6/MAFG	4
1220	C2	BILD_MYC_ONCOGENIC_SIGNATURE	BILD_MYC_ONCOGENIC_SIGNATURE	2/147	209/21728	0.414146282995253	0.63021505462305	0.620820306318661	UBE2D4/GPATCH4	2
1221	C2	BASSO_HAIRY_CELL_LEUKEMIA_UP	BASSO_HAIRY_CELL_LEUKEMIA_UP	1/147	79/21728	0.41565050712422	0.63021505462305	0.620820306318661	DST	1
1222	C2	BILD_CTNNB1_ONCOGENIC_SIGNATURE	BILD_CTNNB1_ONCOGENIC_SIGNATURE	1/147	79/21728	0.41565050712422	0.63021505462305	0.620820306318661	KATNBL1	1
1223	C2	CORRE_MULTIPLE_MYELOMA_UP	CORRE_MULTIPLE_MYELOMA_UP	1/147	79/21728	0.41565050712422	0.63021505462305	0.620820306318661	C15orf48	1
1224	C2	GALINDO_IMMUNE_RESPONSE_TO_ENTEROTOXIN	GALINDO_IMMUNE_RESPONSE_TO_ENTEROTOXIN	1/147	79/21728	0.41565050712422	0.63021505462305	0.620820306318661	BCL6B	1
1225	C2	KEGG_FC_EPSILON_RI_SIGNALING_PATHWAY	KEGG_FC_EPSILON_RI_SIGNALING_PATHWAY	1/147	79/21728	0.41565050712422	0.63021505462305	0.620820306318661	PRKCB	1
1226	C2	PID_MYC_ACTIV_PATHWAY	PID_MYC_ACTIV_PATHWAY	1/147	79/21728	0.41565050712422	0.63021505462305	0.620820306318661	TFRC	1
1227	C2	PID_P73PATHWAY	PID_P73PATHWAY	1/147	79/21728	0.41565050712422	0.63021505462305	0.620820306318661	FBXO45	1
1228	C2	SLEBOS_HEAD_AND_NECK_CANCER_WITH_HPV_UP	SLEBOS_HEAD_AND_NECK_CANCER_WITH_HPV_UP	1/147	79/21728	0.41565050712422	0.63021505462305	0.620820306318661	HAUS5	1
1229	C2	CHANDRAN_METASTASIS_UP	CHANDRAN_METASTASIS_UP	2/147	210/21728	0.416490399549589	0.630935543976172	0.621530055185533	FBXO45/ZBTB7A	2
1230	C2	LIAN_LIPA_TARGETS_6M	LIAN_LIPA_TARGETS_6M	1/147	80/21728	0.419618328984479	0.633455243580409	0.624012193098072	DST	1
1231	C2	PID_BETA_CATENIN_NUC_PATHWAY	PID_BETA_CATENIN_NUC_PATHWAY	1/147	80/21728	0.419618328984479	0.633455243580409	0.624012193098072	CTBP1	1
1232	C2	SCHUHMACHER_MYC_TARGETS_UP	SCHUHMACHER_MYC_TARGETS_UP	1/147	80/21728	0.419618328984479	0.633455243580409	0.624012193098072	TFRC	1
1233	C2	SU_TESTIS	SU_TESTIS	1/147	80/21728	0.419618328984479	0.633455243580409	0.624012193098072	CYLC2	1
1234	C2	CAIRO_HEPATOBLASTOMA_UP	CAIRO_HEPATOBLASTOMA_UP	2/147	213/21728	0.423494638422814	0.63387348273408	0.624424197472757	CD46/PODXL	2
1235	C2	KEGG_REGULATION_OF_ACTIN_CYTOSKELETON	KEGG_REGULATION_OF_ACTIN_CYTOSKELETON	2/147	213/21728	0.423494638422814	0.63387348273408	0.624424197472757	CHRM2/FGF11	2
1236	C2	BIOCARTA_MAPK_PATHWAY	BIOCARTA_MAPK_PATHWAY	1/147	81/21728	0.423559390774911	0.63387348273408	0.624424197472757	TRADD	1
1237	C2	HADDAD_T_LYMPHOCYTE_AND_NK_PROGENITOR_UP	HADDAD_T_LYMPHOCYTE_AND_NK_PROGENITOR_UP	1/147	81/21728	0.423559390774911	0.63387348273408	0.624424197472757	BCLAF1	1
1238	C2	HARRIS_HYPOXIA	HARRIS_HYPOXIA	1/147	81/21728	0.423559390774911	0.63387348273408	0.624424197472757	TFRC	1
1239	C2	REACTOME_DOWNSTREAM_SIGNALING_EVENTS_OF_B_CELL_RECEPTOR_BCR	REACTOME_DOWNSTREAM_SIGNALING_EVENTS_OF_B_CELL_RECEPTOR_BCR	1/147	81/21728	0.423559390774911	0.63387348273408	0.624424197472757	PRKCB	1
1240	C2	REACTOME_RECRUITMENT_OF_MITOTIC_CENTROSOME_PROTEINS_AND_COMPLEXES	REACTOME_RECRUITMENT_OF_MITOTIC_CENTROSOME_PROTEINS_AND_COMPLEXES	1/147	81/21728	0.423559390774911	0.63387348273408	0.624424197472757	HAUS5	1
1241	C2	ROSS_AML_WITH_MLL_FUSIONS	ROSS_AML_WITH_MLL_FUSIONS	1/147	81/21728	0.423559390774911	0.63387348273408	0.624424197472757	APOC2	1
1242	C2	SMID_BREAST_CANCER_RELAPSE_IN_BRAIN_DN	SMID_BREAST_CANCER_RELAPSE_IN_BRAIN_DN	1/147	81/21728	0.423559390774911	0.63387348273408	0.624424197472757	TSFM	1
1243	C2	TARTE_PLASMA_CELL_VS_B_LYMPHOCYTE_UP	TARTE_PLASMA_CELL_VS_B_LYMPHOCYTE_UP	1/147	81/21728	0.423559390774911	0.63387348273408	0.624424197472757	SEC61B	1
1244	C2	BHAT_ESR1_TARGETS_VIA_AKT1_DN	BHAT_ESR1_TARGETS_VIA_AKT1_DN	1/147	82/21728	0.427473871744842	0.635881167771776	0.626401953527536	KIAA0513	1
1245	C2	FOROUTAN_PRODRANK_TGFB_EMT_DN	FOROUTAN_PRODRANK_TGFB_EMT_DN	1/147	82/21728	0.427473871744842	0.635881167771776	0.626401953527536	DST	1
1246	C2	RADMACHER_AML_PROGNOSIS	RADMACHER_AML_PROGNOSIS	1/147	82/21728	0.427473871744842	0.635881167771776	0.626401953527536	NBL1	1
1247	C2	REACTOME_DDX58_IFIH1_MEDIATED_INDUCTION_OF_INTERFERON_ALPHA_BETA	REACTOME_DDX58_IFIH1_MEDIATED_INDUCTION_OF_INTERFERON_ALPHA_BETA	1/147	82/21728	0.427473871744842	0.635881167771776	0.626401953527536	ATG12	1
1248	C2	REACTOME_SELECTIVE_AUTOPHAGY	REACTOME_SELECTIVE_AUTOPHAGY	1/147	82/21728	0.427473871744842	0.635881167771776	0.626401953527536	ATG12	1
1249	C2	RIZ_ERYTHROID_DIFFERENTIATION	RIZ_ERYTHROID_DIFFERENTIATION	1/147	82/21728	0.427473871744842	0.635881167771776	0.626401953527536	MAFG	1
1250	C2	VANDESLUIS_COMMD1_TARGETS_GROUP_3_UP	VANDESLUIS_COMMD1_TARGETS_GROUP_3_UP	1/147	82/21728	0.427473871744842	0.635881167771776	0.626401953527536	PODXL	1
1251	C2	ACEVEDO_NORMAL_TISSUE_ADJACENT_TO_LIVER_TUMOR_DN	ACEVEDO_NORMAL_TISSUE_ADJACENT_TO_LIVER_TUMOR_DN	3/147	354/21728	0.430162898617954	0.637542064284793	0.628038090707077	ABHD10/BCL2L13/FGFRL1	3
1252	C2	BLANCO_MELO_BETA_INTERFERON_TREATED_BRONCHIAL_EPITHELIAL_CELLS_DN	BLANCO_MELO_BETA_INTERFERON_TREATED_BRONCHIAL_EPITHELIAL_CELLS_DN	2/147	216/21728	0.430455803180107	0.637542064284793	0.628038090707077	ZNF862/LYNX1	2
1253	C2	KIM_WT1_TARGETS_UP	KIM_WT1_TARGETS_UP	2/147	216/21728	0.430455803180107	0.637542064284793	0.628038090707077	HBEGF/ABHD10	2
1254	C2	LOCKWOOD_AMPLIFIED_IN_LUNG_CANCER	LOCKWOOD_AMPLIFIED_IN_LUNG_CANCER	2/147	216/21728	0.430455803180107	0.637542064284793	0.628038090707077	TFRC/TSFM	2
1255	C2	NELSON_RESPONSE_TO_ANDROGEN_UP	NELSON_RESPONSE_TO_ANDROGEN_UP	1/147	83/21728	0.431361949951139	0.637542064284793	0.628038090707077	KLK4	1
1256	C2	NGUYEN_NOTCH1_TARGETS_DN	NGUYEN_NOTCH1_TARGETS_DN	1/147	83/21728	0.431361949951139	0.637542064284793	0.628038090707077	SMYD5	1
1257	C2	WP_GLIOBLASTOMA_SIGNALING_PATHWAYS	WP_GLIOBLASTOMA_SIGNALING_PATHWAYS	1/147	83/21728	0.431361949951139	0.637542064284793	0.628038090707077	PRKCB	1
1258	C2	REACTOME_KERATINIZATION	REACTOME_KERATINIZATION	2/147	217/21728	0.432766424993542	0.637542064284793	0.628038090707077	KRTAP4-4/KRTAP10-10	2
1259	C2	ZHENG_BOUND_BY_FOXP3	ZHENG_BOUND_BY_FOXP3	4/147	496/21728	0.433076505538894	0.637542064284793	0.628038090707077	PAG1/KLF6/C15orf48/SLC35B4	4
1260	C2	PILON_KLF1_TARGETS_UP	PILON_KLF1_TARGETS_UP	4/147	497/21728	0.434585730118178	0.637542064284793	0.628038090707077	HS3ST3B1/KNTC1/YPEL4/PODXL	4
1261	C2	BROWNE_HCMV_INFECTION_1HR_DN	BROWNE_HCMV_INFECTION_1HR_DN	2/147	218/21728	0.435072096727705	0.637542064284793	0.628038090707077	KNTC1/IQSEC2	2
1262	C2	WONG_MITOCHONDRIA_GENE_MODULE	WONG_MITOCHONDRIA_GENE_MODULE	2/147	218/21728	0.435072096727705	0.637542064284793	0.628038090707077	ATOX1/TSFM	2
1263	C2	BHATTACHARYA_EMBRYONIC_STEM_CELL	BHATTACHARYA_EMBRYONIC_STEM_CELL	1/147	84/21728	0.435223802266093	0.637542064284793	0.628038090707077	PODXL	1
1264	C2	HILLION_HMGA1_TARGETS	HILLION_HMGA1_TARGETS	1/147	84/21728	0.435223802266093	0.637542064284793	0.628038090707077	TFRC	1
1265	C2	NEMETH_INFLAMMATORY_RESPONSE_LPS_UP	NEMETH_INFLAMMATORY_RESPONSE_LPS_UP	1/147	84/21728	0.435223802266093	0.637542064284793	0.628038090707077	BCL6B	1
1266	C2	WP_EGFR_TYROSINE_KINASE_INHIBITOR_RESISTANCE	WP_EGFR_TYROSINE_KINASE_INHIBITOR_RESISTANCE	1/147	84/21728	0.435223802266093	0.637542064284793	0.628038090707077	PRKCB	1
1267	C2	ZHOU_CELL_CYCLE_GENES_IN_IR_RESPONSE_6HR	ZHOU_CELL_CYCLE_GENES_IN_IR_RESPONSE_6HR	1/147	84/21728	0.435223802266093	0.637542064284793	0.628038090707077	KNTC1	1
1268	C2	ZHU_CMV_24_HR_DN	ZHU_CMV_24_HR_DN	1/147	84/21728	0.435223802266093	0.637542064284793	0.628038090707077	NFIC	1
1269	C2	GRAESSMANN_RESPONSE_TO_MC_AND_SERUM_DEPRIVATION_UP	GRAESSMANN_RESPONSE_TO_MC_AND_SERUM_DEPRIVATION_UP	2/147	219/21728	0.437372779402119	0.63906664557911	0.629539944747538	TAP2/THEMIS2	2
1270	C2	WANG_CISPLATIN_RESPONSE_AND_XPC_DN	WANG_CISPLATIN_RESPONSE_AND_XPC_DN	2/147	219/21728	0.437372779402119	0.63906664557911	0.629539944747538	CD46/PTPRT	2
1271	C2	WP_CILIARY_LANDSCAPE	WP_CILIARY_LANDSCAPE	2/147	219/21728	0.437372779402119	0.63906664557911	0.629539944747538	VAPB/IFT140	2
1272	C2	NAKAYAMA_SOFT_TISSUE_TUMORS_PCA2_DN	NAKAYAMA_SOFT_TISSUE_TUMORS_PCA2_DN	1/147	85/21728	0.439059604385243	0.639418096106239	0.629886156127776	CTAG1B	1
1273	C2	REACTOME_DEGRADATION_OF_BETA_CATENIN_BY_THE_DESTRUCTION_COMPLEX	REACTOME_DEGRADATION_OF_BETA_CATENIN_BY_THE_DESTRUCTION_COMPLEX	1/147	85/21728	0.439059604385243	0.639418096106239	0.629886156127776	CTBP1	1
1274	C2	SCHUETZ_BREAST_CANCER_DUCTAL_INVASIVE_DN	SCHUETZ_BREAST_CANCER_DUCTAL_INVASIVE_DN	1/147	85/21728	0.439059604385243	0.639418096106239	0.629886156127776	DST	1
1275	C2	GRUETZMANN_PANCREATIC_CANCER_UP	GRUETZMANN_PANCREATIC_CANCER_UP	3/147	359/21728	0.439091733048677	0.639418096106239	0.629886156127776	TRADD/NBL1/GGT5	3
1276	C2	BLANCO_MELO_COVID19_SARS_COV_2_INFECTION_A594_CELLS_UP	BLANCO_MELO_COVID19_SARS_COV_2_INFECTION_A594_CELLS_UP	1/147	86/21728	0.442869530835151	0.640191380378917	0.63064791288924	C15orf48	1
1277	C2	COLDREN_GEFITINIB_RESISTANCE_UP	COLDREN_GEFITINIB_RESISTANCE_UP	1/147	86/21728	0.442869530835151	0.640191380378917	0.63064791288924	DLX1	1
1278	C2	LAIHO_COLORECTAL_CANCER_SERRATED_DN	LAIHO_COLORECTAL_CANCER_SERRATED_DN	1/147	86/21728	0.442869530835151	0.640191380378917	0.63064791288924	PTCH1	1
1279	C2	LEIN_CEREBELLUM_MARKERS	LEIN_CEREBELLUM_MARKERS	1/147	86/21728	0.442869530835151	0.640191380378917	0.63064791288924	HBEGF	1
1280	C2	LEIN_MEDULLA_MARKERS	LEIN_MEDULLA_MARKERS	1/147	86/21728	0.442869530835151	0.640191380378917	0.63064791288924	MAFG	1
1281	C2	REACTOME_HEDGEHOG_ON_STATE	REACTOME_HEDGEHOG_ON_STATE	1/147	86/21728	0.442869530835151	0.640191380378917	0.63064791288924	PTCH1	1
1282	C2	REACTOME_PLATELET_HOMEOSTASIS	REACTOME_PLATELET_HOMEOSTASIS	1/147	86/21728	0.442869530835151	0.640191380378917	0.63064791288924	SLC8A2	1
1283	C2	HUMMERICH_SKIN_CANCER_PROGRESSION_UP	HUMMERICH_SKIN_CANCER_PROGRESSION_UP	1/147	87/21728	0.446653754981129	0.640191380378917	0.63064791288924	APOC2	1
1284	C2	KEGG_APOPTOSIS	KEGG_APOPTOSIS	1/147	87/21728	0.446653754981129	0.640191380378917	0.63064791288924	TRADD	1
1285	C2	KEGG_HEMATOPOIETIC_CELL_LINEAGE	KEGG_HEMATOPOIETIC_CELL_LINEAGE	1/147	87/21728	0.446653754981129	0.640191380378917	0.63064791288924	TFRC	1
1286	C2	KIM_BIPOLAR_DISORDER_OLIGODENDROCYTE_DENSITY_CORR_DN	KIM_BIPOLAR_DISORDER_OLIGODENDROCYTE_DENSITY_CORR_DN	1/147	87/21728	0.446653754981129	0.640191380378917	0.63064791288924	HRK	1
1287	C2	MARTIN_VIRAL_GPCR_SIGNALING_UP	MARTIN_VIRAL_GPCR_SIGNALING_UP	1/147	87/21728	0.446653754981129	0.640191380378917	0.63064791288924	NRF1	1
1288	C2	MIKKELSEN_IPS_HCP_WITH_H3_UNMETHYLATED	MIKKELSEN_IPS_HCP_WITH_H3_UNMETHYLATED	1/147	87/21728	0.446653754981129	0.640191380378917	0.63064791288924	GIGYF1	1
1289	C2	REACTOME_REGULATION_OF_PLK1_ACTIVITY_AT_G2_M_TRANSITION	REACTOME_REGULATION_OF_PLK1_ACTIVITY_AT_G2_M_TRANSITION	1/147	87/21728	0.446653754981129	0.640191380378917	0.63064791288924	HAUS5	1
1290	C2	REACTOME_SIGNALING_BY_FGFR	REACTOME_SIGNALING_BY_FGFR	1/147	87/21728	0.446653754981129	0.640191380378917	0.63064791288924	FGFRL1	1
1291	C2	SANA_RESPONSE_TO_IFNG_DN	SANA_RESPONSE_TO_IFNG_DN	1/147	87/21728	0.446653754981129	0.640191380378917	0.63064791288924	TFRC	1
1292	C2	SMITH_TERT_TARGETS_DN	SMITH_TERT_TARGETS_DN	1/147	87/21728	0.446653754981129	0.640191380378917	0.63064791288924	TRADD	1
1293	C2	TAKAO_RESPONSE_TO_UVB_RADIATION_UP	TAKAO_RESPONSE_TO_UVB_RADIATION_UP	1/147	87/21728	0.446653754981129	0.640191380378917	0.63064791288924	DST	1
1294	C2	ZHANG_TARGETS_OF_EWSR1_FLI1_FUSION	ZHANG_TARGETS_OF_EWSR1_FLI1_FUSION	1/147	87/21728	0.446653754981129	0.640191380378917	0.63064791288924	PRKCB	1
1295	C2	BROWNE_HCMV_INFECTION_16HR_UP	BROWNE_HCMV_INFECTION_16HR_UP	2/147	224/21728	0.448800044279234	0.642735162750889	0.633153774562635	TFRC/SON	2
1296	C2	JIANG_VHL_TARGETS	JIANG_VHL_TARGETS	1/147	88/21728	0.450412449034905	0.642915459431011	0.633331383522243	VAPB	1
1297	C2	KEGG_ANTIGEN_PROCESSING_AND_PRESENTATION	KEGG_ANTIGEN_PROCESSING_AND_PRESENTATION	1/147	88/21728	0.450412449034905	0.642915459431011	0.633331383522243	TAP2	1
1298	C2	MEBARKI_HCC_PROGENITOR_WNT_UP_CTNNB1_DEPENDENT	MEBARKI_HCC_PROGENITOR_WNT_UP_CTNNB1_DEPENDENT	1/147	88/21728	0.450412449034905	0.642915459431011	0.633331383522243	ST6GAL2	1
1299	C2	SCHLESINGER_METHYLATED_DE_NOVO_IN_CANCER	SCHLESINGER_METHYLATED_DE_NOVO_IN_CANCER	1/147	88/21728	0.450412449034905	0.642915459431011	0.633331383522243	HRK	1
1300	C2	PHONG_TNF_RESPONSE_VIA_P38_COMPLETE	PHONG_TNF_RESPONSE_VIA_P38_COMPLETE	2/147	225/21728	0.451070015175981	0.643323269789322	0.633733114565812	MAFG/TRIM24	2
1301	C2	FERRANDO_T_ALL_WITH_MLL_ENL_FUSION_UP	FERRANDO_T_ALL_WITH_MLL_ENL_FUSION_UP	1/147	89/21728	0.454145784062256	0.645051072600741	0.635435160657499	ELAVL3	1
1302	C2	FLECHNER_BIOPSY_KIDNEY_TRANSPLANT_REJECTED_VS_OK_UP	FLECHNER_BIOPSY_KIDNEY_TRANSPLANT_REJECTED_VS_OK_UP	1/147	89/21728	0.454145784062256	0.645051072600741	0.635435160657499	PRKCB	1
1303	C2	IVANOVSKA_MIR106B_TARGETS	IVANOVSKA_MIR106B_TARGETS	1/147	89/21728	0.454145784062256	0.645051072600741	0.635435160657499	KIAA0513	1
1304	C2	NAKAYAMA_SOFT_TISSUE_TUMORS_PCA2_UP	NAKAYAMA_SOFT_TISSUE_TUMORS_PCA2_UP	1/147	89/21728	0.454145784062256	0.645051072600741	0.635435160657499	WIF1	1
1305	C2	SEIDEN_ONCOGENESIS_BY_MET	SEIDEN_ONCOGENESIS_BY_MET	1/147	89/21728	0.454145784062256	0.645051072600741	0.635435160657499	CD46	1
1306	C2	THEILGAARD_NEUTROPHIL_AT_SKIN_WOUND_DN	THEILGAARD_NEUTROPHIL_AT_SKIN_WOUND_DN	2/147	227/21728	0.455594199208246	0.646577493544107	0.636938826922975	CD46/PRKCB	2
1307	C2	BOYLAN_MULTIPLE_MYELOMA_D_UP	BOYLAN_MULTIPLE_MYELOMA_D_UP	1/147	90/21728	0.457853929990572	0.647659279545127	0.638004486512662	NRF1	1
1308	C2	KEGG_GAP_JUNCTION	KEGG_GAP_JUNCTION	1/147	90/21728	0.457853929990572	0.647659279545127	0.638004486512662	PRKCB	1
1309	C2	REACTOME_COLLAGEN_FORMATION	REACTOME_COLLAGEN_FORMATION	1/147	90/21728	0.457853929990572	0.647659279545127	0.638004486512662	DST	1
1310	C2	REACTOME_SPHINGOLIPID_METABOLISM	REACTOME_SPHINGOLIPID_METABOLISM	1/147	90/21728	0.457853929990572	0.647659279545127	0.638004486512662	VAPB	1
1311	C2	TURASHVILI_BREAST_LOBULAR_CARCINOMA_VS_DUCTAL_NORMAL_DN	TURASHVILI_BREAST_LOBULAR_CARCINOMA_VS_DUCTAL_NORMAL_DN	1/147	91/21728	0.461537055616387	0.652335871091789	0.642611363126016	DST	1
1312	C2	COLDREN_GEFITINIB_RESISTANCE_DN	COLDREN_GEFITINIB_RESISTANCE_DN	2/147	230/21728	0.462340592400205	0.652938142736616	0.643204656580822	ELMO3/DST	2
1313	C2	BONCI_TARGETS_OF_MIR15A_AND_MIR16_1	BONCI_TARGETS_OF_MIR15A_AND_MIR16_1	1/147	92/21728	0.465195328612847	0.653767602355991	0.644021751271281	PTCH1	1
1314	C2	DURCHDEWALD_SKIN_CARCINOGENESIS_UP	DURCHDEWALD_SKIN_CARCINOGENESIS_UP	1/147	92/21728	0.465195328612847	0.653767602355991	0.644021751271281	PRKCB	1
1315	C2	REACTOME_CELL_JUNCTION_ORGANIZATION	REACTOME_CELL_JUNCTION_ORGANIZATION	1/147	92/21728	0.465195328612847	0.653767602355991	0.644021751271281	DST	1
1316	C2	REACTOME_EPH_EPHRIN_SIGNALING	REACTOME_EPH_EPHRIN_SIGNALING	1/147	92/21728	0.465195328612847	0.653767602355991	0.644021751271281	EPHA10	1
1317	C2	REACTOME_PCP_CE_PATHWAY	REACTOME_PCP_CE_PATHWAY	1/147	92/21728	0.465195328612847	0.653767602355991	0.644021751271281	PRKCB	1
1318	C2	REACTOME_UNFOLDED_PROTEIN_RESPONSE_UPR	REACTOME_UNFOLDED_PROTEIN_RESPONSE_UPR	1/147	92/21728	0.465195328612847	0.653767602355991	0.644021751271281	CREBRF	1
1319	C2	REACTOME_TCF_DEPENDENT_SIGNALING_IN_RESPONSE_TO_WNT	REACTOME_TCF_DEPENDENT_SIGNALING_IN_RESPONSE_TO_WNT	2/147	232/21728	0.466811235014095	0.654619873994548	0.644861317917355	WIF1/CTBP1	2
1320	C2	ZWANG_CLASS_3_TRANSIENTLY_INDUCED_BY_EGF	ZWANG_CLASS_3_TRANSIENTLY_INDUCED_BY_EGF	2/147	232/21728	0.466811235014095	0.654619873994548	0.644861317917355	TFRC/HBEGF	2
1321	C2	JINESH_BLEBBISHIELD_TRANSFORMED_STEM_CELL_SPHERES_DN	JINESH_BLEBBISHIELD_TRANSFORMED_STEM_CELL_SPHERES_DN	3/147	375/21728	0.467297271517975	0.654619873994548	0.644861317917355	KNTC1/NUTM2E/RGS12	3
1322	C2	HOOI_ST7_TARGETS_UP	HOOI_ST7_TARGETS_UP	1/147	93/21728	0.468828915537136	0.654619873994548	0.644861317917355	PODXL	1
1323	C2	KIM_MYCN_AMPLIFICATION_TARGETS_UP	KIM_MYCN_AMPLIFICATION_TARGETS_UP	1/147	93/21728	0.468828915537136	0.654619873994548	0.644861317917355	PAG1	1
1324	C2	MEBARKI_HCC_PROGENITOR_WNT_DN	MEBARKI_HCC_PROGENITOR_WNT_DN	1/147	93/21728	0.468828915537136	0.654619873994548	0.644861317917355	EPHA10	1
1325	C2	REACTOME_INTERFERON_GAMMA_SIGNALING	REACTOME_INTERFERON_GAMMA_SIGNALING	1/147	93/21728	0.468828915537136	0.654619873994548	0.644861317917355	CAMK2B	1
1326	C2	WP_CORTICOTROPINRELEASING_HORMONE_SIGNALING_PATHWAY	WP_CORTICOTROPINRELEASING_HORMONE_SIGNALING_PATHWAY	1/147	93/21728	0.468828915537136	0.654619873994548	0.644861317917355	PRKCB	1
1327	C2	HATADA_METHYLATED_IN_LUNG_CANCER_UP	HATADA_METHYLATED_IN_LUNG_CANCER_UP	3/147	377/21728	0.470780345428911	0.65681451418711	0.647023242147205	ST6GAL2/ELAVL2/FGF11	3
1328	C2	REACTOME_MITOCHONDRIAL_BIOGENESIS	REACTOME_MITOCHONDRIAL_BIOGENESIS	1/147	94/21728	0.472437981837854	0.657007804324346	0.647213650867732	NRF1	1
1329	C2	REACTOME_RAC3_GTPASE_CYCLE	REACTOME_RAC3_GTPASE_CYCLE	1/147	94/21728	0.472437981837854	0.657007804324346	0.647213650867732	TFRC	1
1330	C2	WP_GPCRS_OTHER	WP_GPCRS_OTHER	1/147	94/21728	0.472437981837854	0.657007804324346	0.647213650867732	CHRM2	1
1331	C2	WP_TNFALPHA_SIGNALING_PATHWAY	WP_TNFALPHA_SIGNALING_PATHWAY	1/147	94/21728	0.472437981837854	0.657007804324346	0.647213650867732	TRADD	1
1332	C2	BENPORATH_ES_1	BENPORATH_ES_1	3/147	379/21728	0.474253346424481	0.659002642019559	0.649178751098063	THEMIS2/TRIM24/PODXL	3
1333	C2	BONOME_OVARIAN_CANCER_SURVIVAL_OPTIMAL_DEBULKING	BONOME_OVARIAN_CANCER_SURVIVAL_OPTIMAL_DEBULKING	2/147	236/21728	0.475686773915806	0.659342879841358	0.649513916923127	SON/SEC61B	2
1334	C2	GRAESSMANN_APOPTOSIS_BY_SERUM_DEPRIVATION_DN	GRAESSMANN_APOPTOSIS_BY_SERUM_DEPRIVATION_DN	2/147	236/21728	0.475686773915806	0.659342879841358	0.649513916923127	MRPL48/C16orf74	2
1335	C2	CROONQUIST_IL6_DEPRIVATION_DN	CROONQUIST_IL6_DEPRIVATION_DN	1/147	95/21728	0.476022691862345	0.659342879841358	0.649513916923127	KNTC1	1
1336	C2	REACTOME_RECRUITMENT_OF_NUMA_TO_MITOTIC_CENTROSOMES	REACTOME_RECRUITMENT_OF_NUMA_TO_MITOTIC_CENTROSOMES	1/147	95/21728	0.476022691862345	0.659342879841358	0.649513916923127	HAUS5	1
1337	C2	MARKEY_RB1_ACUTE_LOF_UP	MARKEY_RB1_ACUTE_LOF_UP	2/147	237/21728	0.477891799068784	0.660746080369227	0.650896199645743	SRSF2/DLX1	2
1338	C2	REACTOME_TRANSCRIPTIONAL_REGULATION_BY_RUNX1	REACTOME_TRANSCRIPTIONAL_REGULATION_BY_RUNX1	2/147	237/21728	0.477891799068784	0.660746080369227	0.650896199645743	PRKCB/SETD1B	2
1339	C2	MONNIER_POSTRADIATION_TUMOR_ESCAPE_DN	MONNIER_POSTRADIATION_TUMOR_ESCAPE_DN	3/147	382/21728	0.479443589923486	0.660746080369227	0.650896199645743	VAPB/KLF6/C15orf48	3
1340	C2	KEGG_FC_GAMMA_R_MEDIATED_PHAGOCYTOSIS	KEGG_FC_GAMMA_R_MEDIATED_PHAGOCYTOSIS	1/147	96/21728	0.479583208863974	0.660746080369227	0.650896199645743	PRKCB	1
1341	C2	REACTOME_RUNX1_REGULATES_GENES_INVOLVED_IN_MEGAKARYOCYTE_DIFFERENTIATION_AND_PLATELET_FUNCTION	REACTOME_RUNX1_REGULATES_GENES_INVOLVED_IN_MEGAKARYOCYTE_DIFFERENTIATION_AND_PLATELET_FUNCTION	1/147	96/21728	0.479583208863974	0.660746080369227	0.650896199645743	SETD1B	1
1342	C2	WP_G_PROTEIN_SIGNALING_PATHWAYS	WP_G_PROTEIN_SIGNALING_PATHWAYS	1/147	96/21728	0.479583208863974	0.660746080369227	0.650896199645743	PRKCB	1
1343	C2	SENESE_HDAC1_AND_HDAC2_TARGETS_DN	SENESE_HDAC1_AND_HDAC2_TARGETS_DN	2/147	238/21728	0.480091227181571	0.660746080369227	0.650896199645743	ANKRD52/PTCH1	2
1344	C2	ZWANG_EGF_INTERVAL_DN	ZWANG_EGF_INTERVAL_DN	2/147	238/21728	0.480091227181571	0.660746080369227	0.650896199645743	CHRNA7/GIGYF1	2
1345	C2	RICKMAN_TUMOR_DIFFERENTIATED_WELL_VS_POORLY_DN	RICKMAN_TUMOR_DIFFERENTIATED_WELL_VS_POORLY_DN	3/147	383/21728	0.481168452621523	0.661702244066164	0.651838109609443	KLF6/HBEGF/SDR9C7	3
1346	C2	REACTOME_ANCHORING_OF_THE_BASAL_BODY_TO_THE_PLASMA_MEMBRANE	REACTOME_ANCHORING_OF_THE_BASAL_BODY_TO_THE_PLASMA_MEMBRANE	1/147	97/21728	0.48311969500936	0.663331009814438	0.653442595004305	HAUS5	1
1347	C2	REACTOME_ANTIMICROBIAL_PEPTIDES	REACTOME_ANTIMICROBIAL_PEPTIDES	1/147	97/21728	0.48311969500936	0.663331009814438	0.653442595004305	ATOX1	1
1348	C2	BROWNE_HCMV_INFECTION_10HR_UP	BROWNE_HCMV_INFECTION_10HR_UP	1/147	98/21728	0.486632311385562	0.664987281751202	0.655074176547123	CHRNA7	1
1349	C2	IGARASHI_ATF4_TARGETS_DN	IGARASHI_ATF4_TARGETS_DN	1/147	98/21728	0.486632311385562	0.664987281751202	0.655074176547123	SLC35B4	1
1350	C2	KIM_MYC_AMPLIFICATION_TARGETS_DN	KIM_MYC_AMPLIFICATION_TARGETS_DN	1/147	98/21728	0.486632311385562	0.664987281751202	0.655074176547123	COA6	1
1351	C2	KONG_E2F3_TARGETS	KONG_E2F3_TARGETS	1/147	98/21728	0.486632311385562	0.664987281751202	0.655074176547123	FBXO45	1
1352	C2	REACTOME_PROTEIN_FOLDING	REACTOME_PROTEIN_FOLDING	1/147	98/21728	0.486632311385562	0.664987281751202	0.655074176547123	VBP1	1
1353	C2	WP_B_CELL_RECEPTOR_SIGNALING_PATHWAY	WP_B_CELL_RECEPTOR_SIGNALING_PATHWAY	1/147	98/21728	0.486632311385562	0.664987281751202	0.655074176547123	PRKCB	1
1354	C2	DESERT_STEM_CELL_HEPATOCELLULAR_CARCINOMA_SUBCLASS_UP	DESERT_STEM_CELL_HEPATOCELLULAR_CARCINOMA_SUBCLASS_UP	2/147	242/21728	0.488832467234337	0.666595681723647	0.656658599763057	TMEM184B/TFRC	2
1355	C2	KAYO_AGING_MUSCLE_UP	KAYO_AGING_MUSCLE_UP	2/147	242/21728	0.488832467234337	0.666595681723647	0.656658599763057	ELAVL2/HRK	2
1356	C2	REN_ALVEOLAR_RHABDOMYOSARCOMA_UP	REN_ALVEOLAR_RHABDOMYOSARCOMA_UP	1/147	99/21728	0.490121218007213	0.666595681723647	0.656658599763057	TNNT3	1
1357	C2	ROVERSI_GLIOMA_COPY_NUMBER_UP	ROVERSI_GLIOMA_COPY_NUMBER_UP	1/147	99/21728	0.490121218007213	0.666595681723647	0.656658599763057	APOC2	1
1358	C2	WP_COMPLEMENT_SYSTEM	WP_COMPLEMENT_SYSTEM	1/147	99/21728	0.490121218007213	0.666595681723647	0.656658599763057	CD46	1
1359	C2	WP_HIPPO_SIGNALING_REGULATION_PATHWAYS	WP_HIPPO_SIGNALING_REGULATION_PATHWAYS	1/147	99/21728	0.490121218007213	0.666595681723647	0.656658599763057	PRKCB	1
1360	C2	DOANE_RESPONSE_TO_ANDROGEN_DN	DOANE_RESPONSE_TO_ANDROGEN_DN	2/147	243/21728	0.49100353878781	0.666747348589412	0.65680800569897	DST/SMYD5	2
1361	C2	SENESE_HDAC1_AND_HDAC2_TARGETS_UP	SENESE_HDAC1_AND_HDAC2_TARGETS_UP	2/147	243/21728	0.49100353878781	0.666747348589412	0.65680800569897	TFRC/FGFRL1	2
1362	C2	BENPORATH_ES_CORE_NINE_CORRELATED	BENPORATH_ES_CORE_NINE_CORRELATED	1/147	100/21728	0.493586573823615	0.668157099150902	0.65819674081248	MAFG	1
1363	C2	MENSE_HYPOXIA_UP	MENSE_HYPOXIA_UP	1/147	100/21728	0.493586573823615	0.668157099150902	0.65819674081248	TSFM	1
1364	C2	PID_CXCR4_PATHWAY	PID_CXCR4_PATHWAY	1/147	100/21728	0.493586573823615	0.668157099150902	0.65819674081248	PAG1	1
1365	C2	REACTOME_COPI_DEPENDENT_GOLGI_TO_ER_RETROGRADE_TRAFFIC	REACTOME_COPI_DEPENDENT_GOLGI_TO_ER_RETROGRADE_TRAFFIC	1/147	100/21728	0.493586573823615	0.668157099150902	0.65819674081248	KIF26A	1
1366	C2	KANG_IMMORTALIZED_BY_TERT_DN	KANG_IMMORTALIZED_BY_TERT_DN	1/147	101/21728	0.497028536725775	0.669672405401551	0.659689458074299	RGS12	1
1367	C2	MCCLUNG_CREB1_TARGETS_UP	MCCLUNG_CREB1_TARGETS_UP	1/147	101/21728	0.497028536725775	0.669672405401551	0.659689458074299	ELAVL2	1
1368	C2	PUJANA_BREAST_CANCER_LIT_INT_NETWORK	PUJANA_BREAST_CANCER_LIT_INT_NETWORK	1/147	101/21728	0.497028536725775	0.669672405401551	0.659689458074299	CTBP1	1
1369	C2	REACTOME_CELLULAR_RESPONSE_TO_HEAT_STRESS	REACTOME_CELLULAR_RESPONSE_TO_HEAT_STRESS	1/147	101/21728	0.497028536725775	0.669672405401551	0.659689458074299	CAMK2B	1
1370	C2	REACTOME_DISEASES_OF_PROGRAMMED_CELL_DEATH	REACTOME_DISEASES_OF_PROGRAMMED_CELL_DEATH	1/147	101/21728	0.497028536725775	0.669672405401551	0.659689458074299	TRADD	1
1371	C2	WP_MICRORNAS_IN_CARDIOMYOCYTE_HYPERTROPHY	WP_MICRORNAS_IN_CARDIOMYOCYTE_HYPERTROPHY	1/147	101/21728	0.497028536725775	0.669672405401551	0.659689458074299	PRKCB	1
1372	C2	BROWNE_HCMV_INFECTION_20HR_DN	BROWNE_HCMV_INFECTION_20HR_DN	1/147	102/21728	0.500447263553412	0.673229989072631	0.663194008097712	DST	1
1373	C2	PYEON_HPV_POSITIVE_TUMORS_UP	PYEON_HPV_POSITIVE_TUMORS_UP	1/147	102/21728	0.500447263553412	0.673229989072631	0.663194008097712	KNTC1	1
1374	C2	BILD_E2F3_ONCOGENIC_SIGNATURE	BILD_E2F3_ONCOGENIC_SIGNATURE	2/147	248/21728	0.501772340756909	0.673964401793053	0.663917472773321	HRK/PTCH1	2
1375	C2	ZHENG_GLIOBLASTOMA_PLASTICITY_UP	ZHENG_GLIOBLASTOMA_PLASTICITY_UP	2/147	248/21728	0.501772340756909	0.673964401793053	0.663917472773321	ST6GAL2/CPLX2	2
1376	C2	WIELAND_UP_BY_HBV_INFECTION	WIELAND_UP_BY_HBV_INFECTION	1/147	103/21728	0.503842910101902	0.675261001322007	0.665194743620522	THEMIS2	1
1377	C2	WP_GENES_RELATED_TO_PRIMARY_CILIUM_DEVELOPMENT_BASED_ON_CRISPR	WP_GENES_RELATED_TO_PRIMARY_CILIUM_DEVELOPMENT_BASED_ON_CRISPR	1/147	103/21728	0.503842910101902	0.675261001322007	0.665194743620522	IFT140	1
1378	C2	REACTOME_SLC_MEDIATED_TRANSMEMBRANE_TRANSPORT	REACTOME_SLC_MEDIATED_TRANSMEMBRANE_TRANSPORT	2/147	249/21728	0.50390864318307	0.675261001322007	0.665194743620522	SLC8A2/SLC35B4	2
1379	C2	BILD_HRAS_ONCOGENIC_SIGNATURE	BILD_HRAS_ONCOGENIC_SIGNATURE	2/147	250/21728	0.506039079872538	0.677066982350727	0.666973802510391	KLF6/HBEGF	2
1380	C2	YAUCH_HEDGEHOG_SIGNALING_PARACRINE_DN	YAUCH_HEDGEHOG_SIGNALING_PARACRINE_DN	2/147	250/21728	0.506039079872538	0.677066982350727	0.666973802510391	TNNT3/BCLAF1	2
1381	C2	CHICAS_RB1_TARGETS_LOW_SERUM	CHICAS_RB1_TARGETS_LOW_SERUM	1/147	104/21728	0.507215631129187	0.67811672477086	0.668007896199588	ATOX1	1
1382	C2	PEDERSEN_METASTASIS_BY_ERBB2_ISOFORM_7	PEDERSEN_METASTASIS_BY_ERBB2_ISOFORM_7	3/147	399/21728	0.508393720621831	0.678922716393045	0.668801872735224	KATNBL1/KLF6/PTCH1	3
1383	C2	BERENJENO_TRANSFORMED_BY_RHOA_DN	BERENJENO_TRANSFORMED_BY_RHOA_DN	3/147	400/21728	0.510071081587704	0.678922716393045	0.668801872735224	ELAVL2/ATG12/MNT	3
1384	C2	DAZARD_RESPONSE_TO_UV_SCC_UP	DAZARD_RESPONSE_TO_UV_SCC_UP	1/147	105/21728	0.510565580362631	0.678922716393045	0.668801872735224	RCN2	1
1385	C2	ELVIDGE_HIF1A_AND_HIF2A_TARGETS_DN	ELVIDGE_HIF1A_AND_HIF2A_TARGETS_DN	1/147	105/21728	0.510565580362631	0.678922716393045	0.668801872735224	DST	1
1386	C2	REACTOME_PI3K_AKT_SIGNALING_IN_CANCER	REACTOME_PI3K_AKT_SIGNALING_IN_CANCER	1/147	105/21728	0.510565580362631	0.678922716393045	0.668801872735224	HBEGF	1
1387	C2	RICKMAN_HEAD_AND_NECK_CANCER_A	RICKMAN_HEAD_AND_NECK_CANCER_A	1/147	105/21728	0.510565580362631	0.678922716393045	0.668801872735224	DLX1	1
1388	C2	ZHANG_RESPONSE_TO_IKK_INHIBITOR_AND_TNF_DN	ZHANG_RESPONSE_TO_IKK_INHIBITOR_AND_TNF_DN	1/147	105/21728	0.510565580362631	0.678922716393045	0.668801872735224	ABHD10	1
1389	C2	CHAUHAN_RESPONSE_TO_METHOXYESTRADIOL_DN	CHAUHAN_RESPONSE_TO_METHOXYESTRADIOL_DN	1/147	106/21728	0.513892910505844	0.680731037653224	0.670583236970228	CTBP1	1
1390	C2	REACTOME_PHASE_I_FUNCTIONALIZATION_OF_COMPOUNDS	REACTOME_PHASE_I_FUNCTIONALIZATION_OF_COMPOUNDS	1/147	106/21728	0.513892910505844	0.680731037653224	0.670583236970228	CYP3A5	1
1391	C2	REACTOME_SIGNALING_BY_VEGF	REACTOME_SIGNALING_BY_VEGF	1/147	106/21728	0.513892910505844	0.680731037653224	0.670583236970228	PRKCB	1
1392	C2	REACTOME_STIMULI_SENSING_CHANNELS	REACTOME_STIMULI_SENSING_CHANNELS	1/147	106/21728	0.513892910505844	0.680731037653224	0.670583236970228	MLKL	1
1393	C2	REACTOME_TRANSPORT_OF_INORGANIC_CATIONS_ANIONS_AND_AMINO_ACIDS_OLIGOPEPTIDES	REACTOME_TRANSPORT_OF_INORGANIC_CATIONS_ANIONS_AND_AMINO_ACIDS_OLIGOPEPTIDES	1/147	106/21728	0.513892910505844	0.680731037653224	0.670583236970228	SLC8A2	1
1394	C2	PURBEY_TARGETS_OF_CTBP1_NOT_SATB1_DN	PURBEY_TARGETS_OF_CTBP1_NOT_SATB1_DN	3/147	403/21728	0.515085381708993	0.681788607770893	0.671625041667828	HS3ST3B1/UBE2D4/VBP1	3
1395	C2	LIN_SILENCED_BY_TUMOR_MICROENVIRONMENT	LIN_SILENCED_BY_TUMOR_MICROENVIRONMENT	1/147	107/21728	0.517197773245445	0.683538691913384	0.673349036938101	C15orf48	1
1396	C2	SERVITJA_ISLET_HNF1A_TARGETS_DN	SERVITJA_ISLET_HNF1A_TARGETS_DN	1/147	107/21728	0.517197773245445	0.683538691913384	0.673349036938101	BCL6B	1
1397	C2	SENGUPTA_NASOPHARYNGEAL_CARCINOMA_WITH_LMP1_UP	SENGUPTA_NASOPHARYNGEAL_CARCINOMA_WITH_LMP1_UP	3/147	405/21728	0.518413269289791	0.684622103718579	0.674416298095759	CHRNA7/SON/BCLAF1	3
1398	C2	AMBROSINI_FLAVOPIRIDOL_TREATMENT_TP53	AMBROSINI_FLAVOPIRIDOL_TREATMENT_TP53	1/147	108/21728	0.52048031925779	0.685781380286349	0.675558293084028	KIAA0513	1
1399	C2	FOROUTAN_TGFB_EMT_DN	FOROUTAN_TGFB_EMT_DN	1/147	108/21728	0.52048031925779	0.685781380286349	0.675558293084028	DST	1
1400	C2	SHETH_LIVER_CANCER_VS_TXNIP_LOSS_PAM5	SHETH_LIVER_CANCER_VS_TXNIP_LOSS_PAM5	1/147	108/21728	0.52048031925779	0.685781380286349	0.675558293084028	SRSF2	1
1401	C2	VANTVEER_BREAST_CANCER_METASTASIS_DN	VANTVEER_BREAST_CANCER_METASTASIS_DN	1/147	109/21728	0.523740698215658	0.689027686625923	0.678756206052552	TFRC	1
1402	C2	WP_COMPLEMENT_SYSTEM_IN_NEURONAL_DEVELOPMENT_AND_PLASTICITY	WP_COMPLEMENT_SYSTEM_IN_NEURONAL_DEVELOPMENT_AND_PLASTICITY	1/147	109/21728	0.523740698215658	0.689027686625923	0.678756206052552	CD46	1
1403	C2	SHETH_LIVER_CANCER_VS_TXNIP_LOSS_PAM1	SHETH_LIVER_CANCER_VS_TXNIP_LOSS_PAM1	2/147	259/21728	0.524946112589829	0.690088734635566	0.67980143679646	KLF6/TFRC	2
1404	C2	SUNG_METASTASIS_STROMA_UP	SUNG_METASTASIS_STROMA_UP	1/147	110/21728	0.526979058794885	0.691709993714075	0.68139852742506	CD46	1
1405	C2	WP_BURN_WOUND_HEALING	WP_BURN_WOUND_HEALING	1/147	110/21728	0.526979058794885	0.691709993714075	0.68139852742506	CHRNA7	1
1406	C2	REACTOME_MITOTIC_SPINDLE_CHECKPOINT	REACTOME_MITOTIC_SPINDLE_CHECKPOINT	1/147	111/21728	0.530195548680959	0.695404320862819	0.68503778246237	KNTC1	1
1407	C2	KAAB_HEART_ATRIUM_VS_VENTRICLE_DN	KAAB_HEART_ATRIUM_VS_VENTRICLE_DN	2/147	262/21728	0.531140443918859	0.696115884833051	0.68573873899891	PODXL/TSFM	2
1408	C2	FIGUEROA_AML_METHYLATION_CLUSTER_4_UP	FIGUEROA_AML_METHYLATION_CLUSTER_4_UP	1/147	112/21728	0.533390314575574	0.697479398500184	0.687081926481167	ELAVL2	1
1409	C2	PASINI_SUZ12_TARGETS_UP	PASINI_SUZ12_TARGETS_UP	1/147	112/21728	0.533390314575574	0.697479398500184	0.687081926481167	C15orf48	1
1410	C2	SCHAEFFER_PROSTATE_DEVELOPMENT_12HR_UP	SCHAEFFER_PROSTATE_DEVELOPMENT_12HR_UP	1/147	112/21728	0.533390314575574	0.697479398500184	0.687081926481167	WIF1	1
1411	C2	REACTOME_M_PHASE	REACTOME_M_PHASE	3/147	415/21728	0.534868398349422	0.697818789078252	0.68741625769254	HAUS5/PRKCB/KNTC1	3
1412	C2	BROWNE_HCMV_INFECTION_12HR_UP	BROWNE_HCMV_INFECTION_12HR_UP	1/147	113/21728	0.536563502203137	0.697818789078252	0.68741625769254	THEMIS2	1
1413	C2	KEGG_OOCYTE_MEIOSIS	KEGG_OOCYTE_MEIOSIS	1/147	113/21728	0.536563502203137	0.697818789078252	0.68741625769254	CAMK2B	1
1414	C2	REACTOME_NEGATIVE_REGULATION_OF_THE_PI3K_AKT_NETWORK	REACTOME_NEGATIVE_REGULATION_OF_THE_PI3K_AKT_NETWORK	1/147	113/21728	0.536563502203137	0.697818789078252	0.68741625769254	HBEGF	1
1415	C2	REACTOME_SRP_DEPENDENT_COTRANSLATIONAL_PROTEIN_TARGETING_TO_MEMBRANE	REACTOME_SRP_DEPENDENT_COTRANSLATIONAL_PROTEIN_TARGETING_TO_MEMBRANE	1/147	113/21728	0.536563502203137	0.697818789078252	0.68741625769254	SEC61B	1
1416	C2	RICKMAN_TUMOR_DIFFERENTIATED_WELL_VS_MODERATELY_DN	RICKMAN_TUMOR_DIFFERENTIATED_WELL_VS_MODERATELY_DN	1/147	113/21728	0.536563502203137	0.697818789078252	0.68741625769254	SDR9C7	1
1417	C2	WATANABE_RECTAL_CANCER_RADIOTHERAPY_RESPONSIVE_UP	WATANABE_RECTAL_CANCER_RADIOTHERAPY_RESPONSIVE_UP	1/147	113/21728	0.536563502203137	0.697818789078252	0.68741625769254	SON	1
1418	C2	MIYAGAWA_TARGETS_OF_EWSR1_ETS_FUSIONS_UP	MIYAGAWA_TARGETS_OF_EWSR1_ETS_FUSIONS_UP	2/147	265/21728	0.537280131244064	0.697818789078252	0.68741625769254	HS3ST3B1/PODXL	2
1419	C2	MULLIGHAN_NPM1_MUTATED_SIGNATURE_1_UP	MULLIGHAN_NPM1_MUTATED_SIGNATURE_1_UP	2/147	265/21728	0.537280131244064	0.697818789078252	0.68741625769254	DST/PTCH1	2
1420	C2	BOSCO_TH1_CYTOTOXIC_MODULE	BOSCO_TH1_CYTOTOXIC_MODULE	1/147	114/21728	0.53971525631723	0.699930579781715	0.689496567488042	HS3ST3B1	1
1421	C2	WP_DNA_DAMAGE_RESPONSE_ONLY_ATM_DEPENDENT	WP_DNA_DAMAGE_RESPONSE_ONLY_ATM_DEPENDENT	1/147	114/21728	0.53971525631723	0.699930579781715	0.689496567488042	MLKL	1
1422	C2	CAIRO_HEPATOBLASTOMA_DN	CAIRO_HEPATOBLASTOMA_DN	2/147	267/21728	0.541342735331831	0.70099021865574	0.690540410102612	KLF6/CYP3A5	2
1423	C2	KEGG_MAPK_SIGNALING_PATHWAY	KEGG_MAPK_SIGNALING_PATHWAY	2/147	267/21728	0.541342735331831	0.70099021865574	0.690540410102612	PRKCB/FGF11	2
1424	C2	KEGG_VASCULAR_SMOOTH_MUSCLE_CONTRACTION	KEGG_VASCULAR_SMOOTH_MUSCLE_CONTRACTION	1/147	115/21728	0.542845720707041	0.701885722588326	0.691422564569821	PRKCB	1
1425	C2	REACTOME_COMPLEMENT_CASCADE	REACTOME_COMPLEMENT_CASCADE	1/147	115/21728	0.542845720707041	0.701885722588326	0.691422564569821	CD46	1
1426	C2	WANG_CLIM2_TARGETS_UP	WANG_CLIM2_TARGETS_UP	2/147	268/21728	0.543364847409972	0.702032252441562	0.69156691007173	CHTOP/ZBTB7A	2
1427	C2	IKEDA_MIR30_TARGETS_UP	IKEDA_MIR30_TARGETS_UP	1/147	116/21728	0.545955038203736	0.702754625068797	0.692278514138352	SON	1
1428	C2	KEGG_LEUKOCYTE_TRANSENDOTHELIAL_MIGRATION	KEGG_LEUKOCYTE_TRANSENDOTHELIAL_MIGRATION	1/147	116/21728	0.545955038203736	0.702754625068797	0.692278514138352	PRKCB	1
1429	C2	LENAOUR_DENDRITIC_CELL_MATURATION_UP	LENAOUR_DENDRITIC_CELL_MATURATION_UP	1/147	116/21728	0.545955038203736	0.702754625068797	0.692278514138352	TFRC	1
1430	C2	LINDGREN_BLADDER_CANCER_WITH_LOH_IN_CHR9Q	LINDGREN_BLADDER_CANCER_WITH_LOH_IN_CHR9Q	1/147	116/21728	0.545955038203736	0.702754625068797	0.692278514138352	SEC61B	1
1431	C2	RICKMAN_HEAD_AND_NECK_CANCER_C	RICKMAN_HEAD_AND_NECK_CANCER_C	1/147	116/21728	0.545955038203736	0.702754625068797	0.692278514138352	SDR9C7	1
1432	C2	PUJANA_BRCA2_PCC_NETWORK	PUJANA_BRCA2_PCC_NETWORK	3/147	425/21728	0.551006118463587	0.708044241976505	0.697489277614823	CTBP1/KNTC1/TRIM24	3
1433	C2	KEGG_NEUROACTIVE_LIGAND_RECEPTOR_INTERACTION	KEGG_NEUROACTIVE_LIGAND_RECEPTOR_INTERACTION	2/147	272/21728	0.551391791673796	0.708044241976505	0.697489277614823	CHRNA7/CHRM2	2
1434	C2	DAIRKEE_CANCER_PRONE_RESPONSE_BPA_E2	DAIRKEE_CANCER_PRONE_RESPONSE_BPA_E2	1/147	118/21728	0.55211079909035	0.708044241976505	0.697489277614823	VBP1	1
1435	C2	ICHIBA_GRAFT_VERSUS_HOST_DISEASE_D7_UP	ICHIBA_GRAFT_VERSUS_HOST_DISEASE_D7_UP	1/147	118/21728	0.55211079909035	0.708044241976505	0.697489277614823	TAP2	1
1436	C2	WP_EMBRYONIC_STEM_CELL_PLURIPOTENCY_PATHWAYS	WP_EMBRYONIC_STEM_CELL_PLURIPOTENCY_PATHWAYS	1/147	118/21728	0.55211079909035	0.708044241976505	0.697489277614823	FGF11	1
1437	C2	OSMAN_BLADDER_CANCER_DN	OSMAN_BLADDER_CANCER_DN	3/147	427/21728	0.554194448532256	0.709846648557417	0.699264815341928	PM20D2/KATNBL1/CHTOP	3
1438	C2	NIKOLSKY_BREAST_CANCER_16P13_AMPLICON	NIKOLSKY_BREAST_CANCER_16P13_AMPLICON	1/147	119/21728	0.555157523409356	0.709846648557417	0.699264815341928	IFT140	1
1439	C2	TSENG_IRS1_TARGETS_UP	TSENG_IRS1_TARGETS_UP	1/147	119/21728	0.555157523409356	0.709846648557417	0.699264815341928	PAG1	1
1440	C2	ZHU_CMV_ALL_DN	ZHU_CMV_ALL_DN	1/147	119/21728	0.555157523409356	0.709846648557417	0.699264815341928	NFIC	1
1441	C2	REACTOME_REGULATION_OF_LIPID_METABOLISM_BY_PPARALPHA	REACTOME_REGULATION_OF_LIPID_METABOLISM_BY_PPARALPHA	1/147	120/21728	0.55818366270589	0.71318887480147	0.702557218316751	NRF1	1
1442	C2	THUM_SYSTOLIC_HEART_FAILURE_UP	THUM_SYSTOLIC_HEART_FAILURE_UP	3/147	430/21728	0.558951999634886	0.71358659130882	0.702949005980517	CREBRF/CD46/BCLAF1	3
1443	C2	DEBIASI_APOPTOSIS_BY_REOVIRUS_INFECTION_DN	DEBIASI_APOPTOSIS_BY_REOVIRUS_INFECTION_DN	2/147	276/21728	0.559319894690613	0.71358659130882	0.702949005980517	TFRC/PODXL	2
1444	C2	MOOTHA_HUMAN_MITODB_6_2002	MOOTHA_HUMAN_MITODB_6_2002	3/147	431/21728	0.560531154756635	0.714511198012029	0.703859829377228	NRF1/MRPL48/TSFM	3
1445	C2	ZHANG_BREAST_CANCER_PROGENITORS_UP	ZHANG_BREAST_CANCER_PROGENITORS_UP	3/147	432/21728	0.562106944646292	0.714511198012029	0.703859829377228	WIF1/TFRC/VBP1	3
1446	C2	FORTSCHEGGER_PHF8_TARGETS_UP	FORTSCHEGGER_PHF8_TARGETS_UP	2/147	278/21728	0.563246721378222	0.714511198012029	0.703859829377228	CTAG1A/RIMS4	2
1447	C2	BOCHKIS_FOXA2_TARGETS	BOCHKIS_FOXA2_TARGETS	3/147	433/21728	0.563679359003643	0.714511198012029	0.703859829377228	ATG12/MAFG/SON	3
1448	C2	JOHNSTONE_PARVB_TARGETS_3_UP	JOHNSTONE_PARVB_TARGETS_3_UP	3/147	433/21728	0.563679359003643	0.714511198012029	0.703859829377228	KLF6/C19orf33/NBL1	3
1449	C2	BHATI_G2M_ARREST_BY_2METHOXYESTRADIOL_UP	BHATI_G2M_ARREST_BY_2METHOXYESTRADIOL_UP	1/147	122/21728	0.564174737852272	0.714511198012029	0.703859829377228	TFRC	1
1450	C2	FIGUEROA_AML_METHYLATION_CLUSTER_1_UP	FIGUEROA_AML_METHYLATION_CLUSTER_1_UP	1/147	122/21728	0.564174737852272	0.714511198012029	0.703859829377228	ELAVL2	1
1451	C2	HOLLERN_EMT_BREAST_TUMOR_DN	HOLLERN_EMT_BREAST_TUMOR_DN	1/147	122/21728	0.564174737852272	0.714511198012029	0.703859829377228	ELMO3	1
1452	C2	MISSIAGLIA_REGULATED_BY_METHYLATION_DN	MISSIAGLIA_REGULATED_BY_METHYLATION_DN	1/147	122/21728	0.564174737852272	0.714511198012029	0.703859829377228	KNTC1	1
1453	C2	WP_FRAGILE_X_SYNDROME	WP_FRAGILE_X_SYNDROME	1/147	122/21728	0.564174737852272	0.714511198012029	0.703859829377228	CAMK2B	1
1454	C2	WP_IL18_SIGNALING_PATHWAY	WP_IL18_SIGNALING_PATHWAY	2/147	279/21728	0.565200804332725	0.715287045717347	0.704624111357704	PRKCB/ZBTB7A	2
1455	C2	KAN_RESPONSE_TO_ARSENIC_TRIOXIDE	KAN_RESPONSE_TO_ARSENIC_TRIOXIDE	1/147	123/21728	0.567139947217065	0.716169422398192	0.705493334263872	PODXL	1
1456	C2	KARLSSON_TGFB1_TARGETS_UP	KARLSSON_TGFB1_TARGETS_UP	1/147	123/21728	0.567139947217065	0.716169422398192	0.705493334263872	KLF6	1
1457	C2	TOOKER_GEMCITABINE_RESISTANCE_DN	TOOKER_GEMCITABINE_RESISTANCE_DN	1/147	123/21728	0.567139947217065	0.716169422398192	0.705493334263872	TFRC	1
1458	C2	OSWALD_HEMATOPOIETIC_STEM_CELL_IN_COLLAGEN_GEL_DN	OSWALD_HEMATOPOIETIC_STEM_CELL_IN_COLLAGEN_GEL_DN	2/147	281/21728	0.569090279103116	0.718108083769797	0.70740309560286	ATG12/TRADD	2
1459	C2	REACTOME_GLYCOSAMINOGLYCAN_METABOLISM	REACTOME_GLYCOSAMINOGLYCAN_METABOLISM	1/147	124/21728	0.570085118601425	0.71831555366385	0.707607472699588	HS3ST3B1	1
1460	C2	REACTOME_TCR_SIGNALING	REACTOME_TCR_SIGNALING	1/147	124/21728	0.570085118601425	0.71831555366385	0.707607472699588	PAG1	1
1461	C2	GRYDER_PAX3FOXO1_ENHANCERS_KO_DOWN	GRYDER_PAX3FOXO1_ENHANCERS_KO_DOWN	3/147	438/21728	0.571490449511154	0.718856046296586	0.708139908095024	THEMIS2/PODXL/PACS1	3
1462	C2	CHARAFE_BREAST_CANCER_BASAL_VS_MESENCHYMAL_UP	CHARAFE_BREAST_CANCER_BASAL_VS_MESENCHYMAL_UP	1/147	125/21728	0.573010386494667	0.718856046296586	0.708139908095024	ELMO3	1
1463	C2	MEBARKI_HCC_PROGENITOR_WNT_UP_BLOCKED_BY_FZD8CRD	MEBARKI_HCC_PROGENITOR_WNT_UP_BLOCKED_BY_FZD8CRD	1/147	125/21728	0.573010386494667	0.718856046296586	0.708139908095024	ST6GAL2	1
1464	C2	MULLIGHAN_NPM1_MUTATED_SIGNATURE_1_DN	MULLIGHAN_NPM1_MUTATED_SIGNATURE_1_DN	1/147	125/21728	0.573010386494667	0.718856046296586	0.708139908095024	NBL1	1
1465	C2	RASHI_RESPONSE_TO_IONIZING_RADIATION_2	RASHI_RESPONSE_TO_IONIZING_RADIATION_2	1/147	125/21728	0.573010386494667	0.718856046296586	0.708139908095024	KLF6	1
1466	C2	AZARE_NEOPLASTIC_TRANSFORMATION_BY_STAT3_UP	AZARE_NEOPLASTIC_TRANSFORMATION_BY_STAT3_UP	1/147	126/21728	0.575915884489634	0.718856046296586	0.708139908095024	ELAVL2	1
1467	C2	CHEBOTAEV_GR_TARGETS_DN	CHEBOTAEV_GR_TARGETS_DN	1/147	126/21728	0.575915884489634	0.718856046296586	0.708139908095024	ELAVL2	1
1468	C2	EPPERT_HSC_R	EPPERT_HSC_R	1/147	126/21728	0.575915884489634	0.718856046296586	0.708139908095024	DST	1
1469	C2	INGRAM_SHH_TARGETS_UP	INGRAM_SHH_TARGETS_UP	1/147	126/21728	0.575915884489634	0.718856046296586	0.708139908095024	PTCH1	1
1470	C2	KEGG_NEUROTROPHIN_SIGNALING_PATHWAY	KEGG_NEUROTROPHIN_SIGNALING_PATHWAY	1/147	126/21728	0.575915884489634	0.718856046296586	0.708139908095024	CAMK2B	1
1471	C2	REACTOME_MHC_CLASS_II_ANTIGEN_PRESENTATION	REACTOME_MHC_CLASS_II_ANTIGEN_PRESENTATION	1/147	126/21728	0.575915884489634	0.718856046296586	0.708139908095024	KIF26A	1
1472	C2	REACTOME_RESOLUTION_OF_SISTER_CHROMATID_COHESION	REACTOME_RESOLUTION_OF_SISTER_CHROMATID_COHESION	1/147	126/21728	0.575915884489634	0.718856046296586	0.708139908095024	KNTC1	1
1473	C2	WHITFIELD_CELL_CYCLE_M_G1	WHITFIELD_CELL_CYCLE_M_G1	1/147	126/21728	0.575915884489634	0.718856046296586	0.708139908095024	NFIC	1
1474	C2	KEGG_SPLICEOSOME	KEGG_SPLICEOSOME	1/147	127/21728	0.578801745288635	0.72141716091451	0.710662843638936	SRSF2	1
1475	C2	ZHOU_CELL_CYCLE_GENES_IN_IR_RESPONSE_24HR	ZHOU_CELL_CYCLE_GENES_IN_IR_RESPONSE_24HR	1/147	127/21728	0.578801745288635	0.72141716091451	0.710662843638936	KNTC1	1
1476	C2	IZADPANAH_STEM_CELL_ADIPOSE_VS_BONE_UP	IZADPANAH_STEM_CELL_ADIPOSE_VS_BONE_UP	1/147	128/21728	0.581668100709337	0.724467828817244	0.713668034593927	C15orf48	1
1477	C2	GABRIELY_MIR21_TARGETS	GABRIELY_MIR21_TARGETS	2/147	289/21728	0.584398242469514	0.726444749514924	0.715615484919173	PM20D2/PAG1	2
1478	C2	MIKKELSEN_MEF_LCP_WITH_H3K4ME3	MIKKELSEN_MEF_LCP_WITH_H3K4ME3	1/147	129/21728	0.584515081690621	0.726444749514924	0.715615484919173	IQSEC2	1
1479	C2	PID_PDGFRB_PATHWAY	PID_PDGFRB_PATHWAY	1/147	129/21728	0.584515081690621	0.726444749514924	0.715615484919173	PAG1	1
1480	C2	KOKKINAKIS_METHIONINE_DEPRIVATION_48HR_UP	KOKKINAKIS_METHIONINE_DEPRIVATION_48HR_UP	1/147	130/21728	0.587342818298402	0.726993663065624	0.716156215700179	TRADD	1
1481	C2	LENAOUR_DENDRITIC_CELL_MATURATION_DN	LENAOUR_DENDRITIC_CELL_MATURATION_DN	1/147	130/21728	0.587342818298402	0.726993663065624	0.716156215700179	CTBP1	1
1482	C2	MULLIGHAN_NPM1_MUTATED_SIGNATURE_2_UP	MULLIGHAN_NPM1_MUTATED_SIGNATURE_2_UP	1/147	130/21728	0.587342818298402	0.726993663065624	0.716156215700179	DST	1
1483	C2	REACTOME_CELL_CELL_COMMUNICATION	REACTOME_CELL_CELL_COMMUNICATION	1/147	130/21728	0.587342818298402	0.726993663065624	0.716156215700179	DST	1
1484	C2	MANALO_HYPOXIA_DN	MANALO_HYPOXIA_DN	2/147	292/21728	0.590035364689971	0.726993663065624	0.716156215700179	SRSF2/TSFM	2
1485	C2	POOLA_INVASIVE_BREAST_CANCER_UP	POOLA_INVASIVE_BREAST_CANCER_UP	2/147	292/21728	0.590035364689971	0.726993663065624	0.716156215700179	THEMIS2/PRKCB	2
1486	C2	PETROVA_ENDOTHELIUM_LYMPHATIC_VS_BLOOD_UP	PETROVA_ENDOTHELIUM_LYMPHATIC_VS_BLOOD_UP	1/147	131/21728	0.590151439731412	0.726993663065624	0.716156215700179	DMTN	1
1487	C2	REACTOME_HOST_INTERACTIONS_OF_HIV_FACTORS	REACTOME_HOST_INTERACTIONS_OF_HIV_FACTORS	1/147	131/21728	0.590151439731412	0.726993663065624	0.716156215700179	PACS1	1
1488	C2	WP_22Q112_COPY_NUMBER_VARIATION_SYNDROME	WP_22Q112_COPY_NUMBER_VARIATION_SYNDROME	1/147	131/21728	0.590151439731412	0.726993663065624	0.716156215700179	DGCR2	1
1489	C2	WP_ADIPOGENESIS	WP_ADIPOGENESIS	1/147	131/21728	0.590151439731412	0.726993663065624	0.716156215700179	KLF6	1
1490	C2	SENESE_HDAC1_TARGETS_UP	SENESE_HDAC1_TARGETS_UP	3/147	451/21728	0.59139488650283	0.726993663065624	0.716156215700179	TFRC/BCLAF1/MLKL	3
1491	C2	HELLER_HDAC_TARGETS_DN	HELLER_HDAC_TARGETS_DN	2/147	293/21728	0.59190185596777	0.726993663065624	0.716156215700179	NFIC/SMYD5	2
1492	C2	REACTOME_METABOLISM_OF_CARBOHYDRATES	REACTOME_METABOLISM_OF_CARBOHYDRATES	2/147	293/21728	0.59190185596777	0.726993663065624	0.716156215700179	HS3ST3B1/B3GALT4	2
1493	C2	WANG_MLL_TARGETS	WANG_MLL_TARGETS	2/147	293/21728	0.59190185596777	0.726993663065624	0.716156215700179	CCDC68/B3GALT4	2
1494	C2	MIKKELSEN_NPC_ICP_WITH_H3K4ME3	MIKKELSEN_NPC_ICP_WITH_H3K4ME3	3/147	452/21728	0.592901435422593	0.726993663065624	0.716156215700179	YPEL4/SPRED3/TSPAN11	3
1495	C2	CHIARADONNA_NEOPLASTIC_TRANSFORMATION_KRAS_UP	CHIARADONNA_NEOPLASTIC_TRANSFORMATION_KRAS_UP	1/147	132/21728	0.592941074326933	0.726993663065624	0.716156215700179	PRKCB	1
1496	C2	KEGG_TIGHT_JUNCTION	KEGG_TIGHT_JUNCTION	1/147	132/21728	0.592941074326933	0.726993663065624	0.716156215700179	PRKCB	1
1497	C2	NIKOLSKY_BREAST_CANCER_8Q12_Q22_AMPLICON	NIKOLSKY_BREAST_CANCER_8Q12_Q22_AMPLICON	1/147	132/21728	0.592941074326933	0.726993663065624	0.716156215700179	PAG1	1
1498	C2	REACTOME_RESPONSE_TO_ELEVATED_PLATELET_CYTOSOLIC_CA2	REACTOME_RESPONSE_TO_ELEVATED_PLATELET_CYTOSOLIC_CA2	1/147	132/21728	0.592941074326933	0.726993663065624	0.716156215700179	PRKCB	1
1499	C2	FULCHER_INFLAMMATORY_RESPONSE_LECTIN_VS_LPS_DN	FULCHER_INFLAMMATORY_RESPONSE_LECTIN_VS_LPS_DN	3/147	453/21728	0.594404438188478	0.727019553006889	0.716181719694647	CREBRF/KLF6/SH3PXD2A	3
1500	C2	REACTOME_SIGNALING_BY_NUCLEAR_RECEPTORS	REACTOME_SIGNALING_BY_NUCLEAR_RECEPTORS	2/147	295/21728	0.595616005600386	0.727019553006889	0.716181719694647	HBEGF/APOC2	2
1501	C2	NIKOLSKY_BREAST_CANCER_17Q11_Q21_AMPLICON	NIKOLSKY_BREAST_CANCER_17Q11_Q21_AMPLICON	1/147	133/21728	0.595711849566512	0.727019553006889	0.716181719694647	KRTAP4-4	1
1502	C2	SENESE_HDAC2_TARGETS_DN	SENESE_HDAC2_TARGETS_DN	1/147	133/21728	0.595711849566512	0.727019553006889	0.716181719694647	PTCH1	1
1503	C2	WP_MRNA_PROCESSING	WP_MRNA_PROCESSING	1/147	133/21728	0.595711849566512	0.727019553006889	0.716181719694647	SRSF2	1
1504	C2	WP_TGFBETA_SIGNALING_PATHWAY	WP_TGFBETA_SIGNALING_PATHWAY	1/147	133/21728	0.595711849566512	0.727019553006889	0.716181719694647	KLF6	1
1505	C2	TOYOTA_TARGETS_OF_MIR34B_AND_MIR34C	TOYOTA_TARGETS_OF_MIR34B_AND_MIR34C	3/147	454/21728	0.595903887955935	0.727019553006889	0.716181719694647	FGFRL1/MLKL/SLC35B4	3
1506	C2	BLANCO_MELO_MERS_COV_INFECTION_MCR5_CELLS_UP	BLANCO_MELO_MERS_COV_INFECTION_MCR5_CELLS_UP	2/147	296/21728	0.597463662108457	0.728408834001149	0.717550290385069	HBEGF/SLC8A2	2
1507	C2	REACTOME_GOLGI_TO_ER_RETROGRADE_TRANSPORT	REACTOME_GOLGI_TO_ER_RETROGRADE_TRANSPORT	1/147	134/21728	0.598463892081618	0.728601360521604	0.71773994687221	KIF26A	1
1508	C2	VART_KSHV_INFECTION_ANGIOGENIC_MARKERS_DN	VART_KSHV_INFECTION_ANGIOGENIC_MARKERS_DN	1/147	134/21728	0.598463892081618	0.728601360521604	0.71773994687221	EPHA10	1
1509	C2	CHARAFE_BREAST_CANCER_LUMINAL_VS_BASAL_DN	CHARAFE_BREAST_CANCER_LUMINAL_VS_BASAL_DN	3/147	456/21728	0.598892101880518	0.728609941106396	0.717748399544421	PM20D2/TAP2/DST	3
1510	C2	SERVITJA_LIVER_HNF1A_TARGETS_UP	SERVITJA_LIVER_HNF1A_TARGETS_UP	1/147	135/21728	0.601197327659279	0.730387202844489	0.719499167268164	FGFRL1	1
1511	C2	YEGNASUBRAMANIAN_PROSTATE_CANCER	YEGNASUBRAMANIAN_PROSTATE_CANCER	1/147	135/21728	0.601197327659279	0.730387202844489	0.719499167268164	CTAG1B	1
1512	C2	SABATES_COLORECTAL_ADENOMA_DN	SABATES_COLORECTAL_ADENOMA_DN	2/147	299/21728	0.602968953530885	0.732025466391881	0.721113008876456	PAG1/PRKCB	2
1513	C2	KIM_RESPONSE_TO_TSA_AND_DECITABINE_UP	KIM_RESPONSE_TO_TSA_AND_DECITABINE_UP	1/147	136/21728	0.603912281247668	0.732143130033963	0.721228918481891	CYP3A5	1
1514	C2	UDAYAKUMAR_MED1_TARGETS_UP	UDAYAKUMAR_MED1_TARGETS_UP	1/147	136/21728	0.603912281247668	0.732143130033963	0.721228918481891	TSFM	1
1515	C2	DAZARD_RESPONSE_TO_UV_NHEK_DN	DAZARD_RESPONSE_TO_UV_NHEK_DN	2/147	300/21728	0.604791491641033	0.732182841524834	0.721268037985218	DST/MNT	2
1516	C2	DEBIASI_APOPTOSIS_BY_REOVIRUS_INFECTION_UP	DEBIASI_APOPTOSIS_BY_REOVIRUS_INFECTION_UP	2/147	300/21728	0.604791491641033	0.732182841524834	0.721268037985218	KLF6/HRK	2
1517	C2	REACTOME_EXTRACELLULAR_MATRIX_ORGANIZATION	REACTOME_EXTRACELLULAR_MATRIX_ORGANIZATION	2/147	301/21728	0.606607751112666	0.732844523145027	0.721919855778399	DST/SH3PXD2A	2
1518	C2	KEGG_NATURAL_KILLER_CELL_MEDIATED_CYTOTOXICITY	KEGG_NATURAL_KILLER_CELL_MEDIATED_CYTOTOXICITY	1/147	137/21728	0.606608876961664	0.732844523145027	0.721919855778399	PRKCB	1
1519	C2	ZHANG_BREAST_CANCER_PROGENITORS_DN	ZHANG_BREAST_CANCER_PROGENITORS_DN	1/147	137/21728	0.606608876961664	0.732844523145027	0.721919855778399	SRSF2	1
1520	C2	REACTOME_GPCR_LIGAND_BINDING	REACTOME_GPCR_LIGAND_BINDING	3/147	463/21728	0.609237996410759	0.734541408984581	0.72359144578402	CHRM2/PTCH1/UCN2	3
1521	C2	NOUZOVA_TRETINOIN_AND_H4_ACETYLATION	NOUZOVA_TRETINOIN_AND_H4_ACETYLATION	1/147	138/21728	0.609287238088366	0.734541408984581	0.72359144578402	KNTC1	1
1522	C2	RIEGE_DELTANP63_DIRECT_TARGETS_UP	RIEGE_DELTANP63_DIRECT_TARGETS_UP	1/147	138/21728	0.609287238088366	0.734541408984581	0.72359144578402	SH3PXD2A	1
1523	C2	WALLACE_PROSTATE_CANCER_RACE_UP	WALLACE_PROSTATE_CANCER_RACE_UP	2/147	303/21728	0.610221438186262	0.735155353803784	0.724196238398738	TAP2/THEMIS2	2
1524	C2	ODONNELL_TFRC_TARGETS_DN	ODONNELL_TFRC_TARGETS_DN	1/147	139/21728	0.611947487092582	0.736315969478202	0.72533955253131	TFRC	1
1525	C2	REACTOME_ASPARAGINE_N_LINKED_GLYCOSYLATION	REACTOME_ASPARAGINE_N_LINKED_GLYCOSYLATION	2/147	305/21728	0.613810025550137	0.736315969478202	0.72533955253131	ST6GAL2/SEC22A	2
1526	C2	ALCALAY_AML_BY_NPM1_LOCALIZATION_UP	ALCALAY_AML_BY_NPM1_LOCALIZATION_UP	1/147	140/21728	0.614589745622268	0.736315969478202	0.72533955253131	TMBIM1	1
1527	C2	ONDER_CDH1_TARGETS_1_UP	ONDER_CDH1_TARGETS_1_UP	1/147	140/21728	0.614589745622268	0.736315969478202	0.72533955253131	THEMIS2	1
1528	C2	REACTOME_INTERLEUKIN_1_FAMILY_SIGNALING	REACTOME_INTERLEUKIN_1_FAMILY_SIGNALING	1/147	140/21728	0.614589745622268	0.736315969478202	0.72533955253131	IL1RL2	1
1529	C2	REACTOME_RHO_GTPASES_ACTIVATE_FORMINS	REACTOME_RHO_GTPASES_ACTIVATE_FORMINS	1/147	140/21728	0.614589745622268	0.736315969478202	0.72533955253131	KNTC1	1
1530	C2	SABATES_COLORECTAL_ADENOMA_UP	SABATES_COLORECTAL_ADENOMA_UP	1/147	140/21728	0.614589745622268	0.736315969478202	0.72533955253131	FAIM2	1
1531	C2	WAMUNYOKOLI_OVARIAN_CANCER_GRADES_1_2_UP	WAMUNYOKOLI_OVARIAN_CANCER_GRADES_1_2_UP	1/147	140/21728	0.614589745622268	0.736315969478202	0.72533955253131	GPATCH4	1
1532	C2	LINDGREN_BLADDER_CANCER_CLUSTER_2A_DN	LINDGREN_BLADDER_CANCER_CLUSTER_2A_DN	1/147	141/21728	0.617214134513945	0.737417439716246	0.726424602920963	SON	1
1533	C2	REACTOME_DEATH_RECEPTOR_SIGNALLING	REACTOME_DEATH_RECEPTOR_SIGNALLING	1/147	141/21728	0.617214134513945	0.737417439716246	0.726424602920963	TRADD	1
1534	C2	REACTOME_MITOTIC_PROPHASE	REACTOME_MITOTIC_PROPHASE	1/147	141/21728	0.617214134513945	0.737417439716246	0.726424602920963	PRKCB	1
1535	C2	WELCSH_BRCA1_TARGETS_DN	WELCSH_BRCA1_TARGETS_DN	1/147	141/21728	0.617214134513945	0.737417439716246	0.726424602920963	SON	1
1536	C2	REACTOME_ANTIGEN_PROCESSING_UBIQUITINATION_PROTEASOME_DEGRADATION	REACTOME_ANTIGEN_PROCESSING_UBIQUITINATION_PROTEASOME_DEGRADATION	2/147	308/21728	0.619145878690094	0.739214886220746	0.728195254512558	UBE2Q1/UBE2D4	2
1537	C2	WP_FOCAL_ADHESION_PI3KAKTMTORSIGNALING_PATHWAY	WP_FOCAL_ADHESION_PI3KAKTMTORSIGNALING_PATHWAY	2/147	309/21728	0.62091196547269	0.74081220708121	0.729768763775162	CHRM2/FGF11	2
1538	C2	DARWICHE_SKIN_TUMOR_PROMOTER_UP	DARWICHE_SKIN_TUMOR_PROMOTER_UP	1/147	143/21728	0.622409782704385	0.741888567156157	0.730829078324198	SDR9C7	1
1539	C2	LIU_SOX4_TARGETS_DN	LIU_SOX4_TARGETS_DN	2/147	310/21728	0.622671791624706	0.741888567156157	0.730829078324198	BCLAF1/PPP1R9B	2
1540	C2	YAO_TEMPORAL_RESPONSE_TO_PROGESTERONE_CLUSTER_14	YAO_TEMPORAL_RESPONSE_TO_PROGESTERONE_CLUSTER_14	1/147	144/21728	0.624981279667205	0.743801877127461	0.732713866181539	SEC61B	1
1541	C2	GARY_CD5_TARGETS_UP	GARY_CD5_TARGETS_UP	3/147	474/21728	0.625137531412329	0.743801877127461	0.732713866181539	CREBRF/PPP1R9B/PACS1	3
1542	C2	BROWNE_HCMV_INFECTION_24HR_DN	BROWNE_HCMV_INFECTION_24HR_DN	1/147	145/21728	0.627535382330702	0.744552540347442	0.733453339107094	DST	1
1543	C2	JOHNSTONE_PARVB_TARGETS_2_UP	JOHNSTONE_PARVB_TARGETS_2_UP	1/147	145/21728	0.627535382330702	0.744552540347442	0.733453339107094	PPP1R9B	1
1544	C2	WAKABAYASHI_ADIPOGENESIS_PPARG_RXRA_BOUND_WITH_H4K20ME1_MARK	WAKABAYASHI_ADIPOGENESIS_PPARG_RXRA_BOUND_WITH_H4K20ME1_MARK	1/147	145/21728	0.627535382330702	0.744552540347442	0.733453339107094	BCL2L13	1
1545	C2	CHANDRAN_METASTASIS_DN	CHANDRAN_METASTASIS_DN	2/147	313/21728	0.627913740194438	0.744552540347442	0.733453339107094	KLF6/NBL1	2
1546	C2	JINESH_BLEBBISHIELD_VS_LIVE_CONTROL_UP	JINESH_BLEBBISHIELD_VS_LIVE_CONTROL_UP	3/147	476/21728	0.627980899057864	0.744552540347442	0.733453339107094	KNTC1/NUTM2E/RGS12	3
1547	C2	BRUINS_UVC_RESPONSE_EARLY_LATE	BRUINS_UVC_RESPONSE_EARLY_LATE	2/147	314/21728	0.629648558912931	0.744552540347442	0.733453339107094	SEC22A/CAMKK1	2
1548	C2	BASSO_B_LYMPHOCYTE_NETWORK	BASSO_B_LYMPHOCYTE_NETWORK	1/147	146/21728	0.630072207554136	0.744552540347442	0.733453339107094	PRKCB	1
1549	C2	BROWNE_HCMV_INFECTION_24HR_UP	BROWNE_HCMV_INFECTION_24HR_UP	1/147	146/21728	0.630072207554136	0.744552540347442	0.733453339107094	TSFM	1
1550	C2	REACTOME_BETA_CATENIN_INDEPENDENT_WNT_SIGNALING	REACTOME_BETA_CATENIN_INDEPENDENT_WNT_SIGNALING	1/147	146/21728	0.630072207554136	0.744552540347442	0.733453339107094	PRKCB	1
1551	C2	WEI_MIR34A_TARGETS	WEI_MIR34A_TARGETS	1/147	146/21728	0.630072207554136	0.744552540347442	0.733453339107094	TMEM184B	1
1552	C2	BENPORATH_PROLIFERATION	BENPORATH_PROLIFERATION	1/147	147/21728	0.632591871417056	0.746001320757674	0.734880522243185	TFRC	1
1553	C2	LEE_NEURAL_CREST_STEM_CELL_UP	LEE_NEURAL_CREST_STEM_CELL_UP	1/147	147/21728	0.632591871417056	0.746001320757674	0.734880522243185	PODXL	1
1554	C2	PANGAS_TUMOR_SUPPRESSION_BY_SMAD1_AND_SMAD5_DN	PANGAS_TUMOR_SUPPRESSION_BY_SMAD1_AND_SMAD5_DN	1/147	147/21728	0.632591871417056	0.746001320757674	0.734880522243185	FGFRL1	1
1555	C2	HELLER_HDAC_TARGETS_UP	HELLER_HDAC_TARGETS_UP	2/147	317/21728	0.634815581620823	0.748113730384212	0.736961441735345	IFT140/PRKCB	2
1556	C2	GOZGIT_ESR1_TARGETS_UP	GOZGIT_ESR1_TARGETS_UP	1/147	149/21728	0.637580175511954	0.749839363450496	0.738661350426744	DST	1
1557	C2	NIKOLSKY_BREAST_CANCER_20Q12_Q13_AMPLICON	NIKOLSKY_BREAST_CANCER_20Q12_Q13_AMPLICON	1/147	149/21728	0.637580175511954	0.749839363450496	0.738661350426744	VAPB	1
1558	C2	VANTVEER_BREAST_CANCER_ESR1_UP	VANTVEER_BREAST_CANCER_ESR1_UP	1/147	149/21728	0.637580175511954	0.749839363450496	0.738661350426744	PTPRT	1
1559	C2	DARWICHE_PAPILLOMA_RISK_HIGH_UP	DARWICHE_PAPILLOMA_RISK_HIGH_UP	1/147	150/21728	0.640049044050799	0.750701590649412	0.739510724223546	SDR9C7	1
1560	C2	DARWICHE_SQUAMOUS_CELL_CARCINOMA_UP	DARWICHE_SQUAMOUS_CELL_CARCINOMA_UP	1/147	150/21728	0.640049044050799	0.750701590649412	0.739510724223546	SDR9C7	1
1561	C2	TSAI_RESPONSE_TO_IONIZING_RADIATION	TSAI_RESPONSE_TO_IONIZING_RADIATION	1/147	150/21728	0.640049044050799	0.750701590649412	0.739510724223546	HBEGF	1
1562	C2	WAKABAYASHI_ADIPOGENESIS_PPARG_RXRA_BOUND_36HR	WAKABAYASHI_ADIPOGENESIS_PPARG_RXRA_BOUND_36HR	1/147	150/21728	0.640049044050799	0.750701590649412	0.739510724223546	BCL2L13	1
1563	C2	BROWNE_HCMV_INFECTION_48HR_DN	BROWNE_HCMV_INFECTION_48HR_DN	3/147	485/21728	0.64059399964839	0.750831720455091	0.739638914156856	VAPB/YIPF3/SNX29	3
1564	C2	LANDIS_ERBB2_BREAST_TUMORS_324_UP	LANDIS_ERBB2_BREAST_TUMORS_324_UP	1/147	151/21728	0.64250120785303	0.751968814676511	0.740759057475674	RCN2	1
1565	C2	REACTOME_AUTOPHAGY	REACTOME_AUTOPHAGY	1/147	151/21728	0.64250120785303	0.751968814676511	0.740759057475674	ATG12	1
1566	C2	REACTOME_RHO_GTPASE_EFFECTORS	REACTOME_RHO_GTPASE_EFFECTORS	2/147	322/21728	0.643302800994934	0.751968814676511	0.740759057475674	PRKCB/KNTC1	2
1567	C2	SHEN_SMARCA2_TARGETS_DN	SHEN_SMARCA2_TARGETS_DN	2/147	322/21728	0.643302800994934	0.751968814676511	0.740759057475674	CHRM2/CAMK2B	2
1568	C2	HUANG_GATA2_TARGETS_UP	HUANG_GATA2_TARGETS_UP	1/147	152/21728	0.644936779176458	0.752913767992739	0.741689924174167	TAP2	1
1569	C2	LEI_MYB_TARGETS	LEI_MYB_TARGETS	2/147	323/21728	0.644981620904762	0.752913767992739	0.741689924174167	DST/CYP3A5	2
1570	C2	WILCOX_RESPONSE_TO_PROGESTERONE_UP	WILCOX_RESPONSE_TO_PROGESTERONE_UP	1/147	153/21728	0.647355869529677	0.755175761487755	0.743918197656633	KLF6	1
1571	C2	DEURIG_T_CELL_PROLYMPHOCYTIC_LEUKEMIA_DN	DEURIG_T_CELL_PROLYMPHOCYTIC_LEUKEMIA_DN	2/147	325/21728	0.648320684724528	0.755791633809592	0.744524889040298	ATG12/PRKCB	2
1572	C2	WP_HEPATITIS_B_INFECTION	WP_HEPATITIS_B_INFECTION	1/147	154/21728	0.64975858967703	0.756448425397888	0.745171889698315	PRKCB	1
1573	C2	WP_OREXIN_RECEPTOR_PATHWAY	WP_OREXIN_RECEPTOR_PATHWAY	1/147	154/21728	0.64975858967703	0.756448425397888	0.745171889698315	HBEGF	1
1574	C2	LINDGREN_BLADDER_CANCER_CLUSTER_3_UP	LINDGREN_BLADDER_CANCER_CLUSTER_3_UP	2/147	327/21728	0.651635023856079	0.758122791708821	0.746821295878662	TFRC/MRPL48	2
1575	C2	REACTOME_ER_TO_GOLGI_ANTEROGRADE_TRANSPORT	REACTOME_ER_TO_GOLGI_ANTEROGRADE_TRANSPORT	1/147	155/21728	0.652145049643539	0.758206274115137	0.746903533795197	SEC22A	1
1576	C2	TAKEDA_TARGETS_OF_NUP98_HOXA9_FUSION_8D_UP	TAKEDA_TARGETS_OF_NUP98_HOXA9_FUSION_8D_UP	1/147	156/21728	0.654515358719811	0.760451021212406	0.749114817975592	HS3ST3B1	1
1577	C2	BROWNE_HCMV_INFECTION_14HR_UP	BROWNE_HCMV_INFECTION_14HR_UP	1/147	157/21728	0.656869625466899	0.761651777518589	0.750297674355093	TSFM	1
1578	C2	NIKOLSKY_BREAST_CANCER_8Q23_Q24_AMPLICON	NIKOLSKY_BREAST_CANCER_8Q23_Q24_AMPLICON	1/147	157/21728	0.656869625466899	0.761651777518589	0.750297674355093	LYNX1	1
1579	C2	REACTOME_CELLULAR_RESPONSE_TO_STARVATION	REACTOME_CELLULAR_RESPONSE_TO_STARVATION	1/147	157/21728	0.656869625466899	0.761651777518589	0.750297674355093	SZT2	1
1580	C2	SCHAEFFER_PROSTATE_DEVELOPMENT_6HR_UP	SCHAEFFER_PROSTATE_DEVELOPMENT_6HR_UP	1/147	159/21728	0.661530462598985	0.766029250532962	0.754609891458999	PRKCB	1
1581	C2	TONKS_TARGETS_OF_RUNX1_RUNX1T1_FUSION_ERYTHROCYTE_UP	TONKS_TARGETS_OF_RUNX1_RUNX1T1_FUSION_ERYTHROCYTE_UP	1/147	159/21728	0.661530462598985	0.766029250532962	0.754609891458999	KLF6	1
1582	C2	NIKOLSKY_BREAST_CANCER_17Q21_Q25_AMPLICON	NIKOLSKY_BREAST_CANCER_17Q21_Q25_AMPLICON	2/147	334/21728	0.663041320294017	0.767265206761638	0.75582742302835	FADS6/PPP1R9B	2
1583	C2	REACTOME_CELLULAR_RESPONSE_TO_CHEMICAL_STRESS	REACTOME_CELLULAR_RESPONSE_TO_CHEMICAL_STRESS	1/147	160/21728	0.663837246501714	0.76767275163634	0.756228892545929	ATOX1	1
1584	C2	WONG_EMBRYONIC_STEM_CELL_CORE	WONG_EMBRYONIC_STEM_CELL_CORE	2/147	335/21728	0.664646271768122	0.768094889885672	0.756644737891636	RCN2/VBP1	2
1585	C2	MULLIGHAN_NPM1_SIGNATURE_3_DN	MULLIGHAN_NPM1_SIGNATURE_3_DN	1/147	161/21728	0.666128415120234	0.768780625855907	0.757320251451606	NBL1	1
1586	C2	WP_INSULIN_SIGNALING	WP_INSULIN_SIGNALING	1/147	161/21728	0.666128415120234	0.768780625855907	0.757320251451606	PRKCB	1
1587	C2	MANNE_COVID19_ICU_VS_HEALTHY_DONOR_PLATELETS_DN	MANNE_COVID19_ICU_VS_HEALTHY_DONOR_PLATELETS_DN	1/147	162/21728	0.668404073439765	0.770379111959223	0.758894908586542	KIF26A	1
1588	C2	SCHLOSSER_MYC_TARGETS_REPRESSED_BY_SERUM	SCHLOSSER_MYC_TARGETS_REPRESSED_BY_SERUM	1/147	162/21728	0.668404073439765	0.770379111959223	0.758894908586542	MNT	1
1589	C2	MIKKELSEN_MCV6_LCP_WITH_H3K4ME3	MIKKELSEN_MCV6_LCP_WITH_H3K4ME3	1/147	163/21728	0.670664325744521	0.771955611136408	0.760447906559077	IQSEC2	1
1590	C2	WP_EGFEGFR_SIGNALING_PATHWAY	WP_EGFEGFR_SIGNALING_PATHWAY	1/147	163/21728	0.670664325744521	0.771955611136408	0.760447906559077	PRKCB	1
1591	C2	AMIT_EGF_RESPONSE_480_HELA	AMIT_EGF_RESPONSE_480_HELA	1/147	164/21728	0.672909275622358	0.771971516463315	0.760463574781933	HBEGF	1
1592	C2	BROWNE_HCMV_INFECTION_6HR_DN	BROWNE_HCMV_INFECTION_6HR_DN	1/147	164/21728	0.672909275622358	0.771971516463315	0.760463574781933	MNT	1
1593	C2	DARWICHE_PAPILLOMA_RISK_LOW_UP	DARWICHE_PAPILLOMA_RISK_LOW_UP	1/147	164/21728	0.672909275622358	0.771971516463315	0.760463574781933	SDR9C7	1
1594	C2	PHONG_TNF_RESPONSE_VIA_P38_PARTIAL	PHONG_TNF_RESPONSE_VIA_P38_PARTIAL	1/147	164/21728	0.672909275622358	0.771971516463315	0.760463574781933	KLF6	1
1595	C2	VART_KSHV_INFECTION_ANGIOGENIC_MARKERS_UP	VART_KSHV_INFECTION_ANGIOGENIC_MARKERS_UP	1/147	164/21728	0.672909275622358	0.771971516463315	0.760463574781933	EPHA10	1
1596	C2	BLUM_RESPONSE_TO_SALIRASIB_DN	BLUM_RESPONSE_TO_SALIRASIB_DN	2/147	341/21728	0.674148068046645	0.772880157535252	0.761358670550394	SRSF2/DGCR2	2
1597	C2	BROWN_MYELOID_CELL_DEVELOPMENT_UP	BROWN_MYELOID_CELL_DEVELOPMENT_UP	1/147	165/21728	0.675139025969395	0.772969567718112	0.761446747876863	TNNT3	1
1598	C2	WP_CHEMOKINE_SIGNALING_PATHWAY	WP_CHEMOKINE_SIGNALING_PATHWAY	1/147	165/21728	0.675139025969395	0.772969567718112	0.761446747876863	PRKCB	1
1599	C2	BLALOCK_ALZHEIMERS_DISEASE_INCIPIENT_DN	BLALOCK_ALZHEIMERS_DISEASE_INCIPIENT_DN	1/147	166/21728	0.6773536789946	0.772969567718112	0.761446747876863	FAIM2	1
1600	C2	CAIRO_LIVER_DEVELOPMENT_UP	CAIRO_LIVER_DEVELOPMENT_UP	1/147	166/21728	0.6773536789946	0.772969567718112	0.761446747876863	RCN2	1
1601	C2	IBRAHIM_NRF1_DOWN	IBRAHIM_NRF1_DOWN	1/147	166/21728	0.6773536789946	0.772969567718112	0.761446747876863	KLF6	1
1602	C2	REACTOME_SIGNALING_BY_THE_B_CELL_RECEPTOR_BCR	REACTOME_SIGNALING_BY_THE_B_CELL_RECEPTOR_BCR	1/147	166/21728	0.6773536789946	0.772969567718112	0.761446747876863	PRKCB	1
1603	C2	SARRIO_EPITHELIAL_MESENCHYMAL_TRANSITION_UP	SARRIO_EPITHELIAL_MESENCHYMAL_TRANSITION_UP	1/147	166/21728	0.6773536789946	0.772969567718112	0.761446747876863	KNTC1	1
1604	C2	WP_PI3KAKT_SIGNALING_PATHWAY	WP_PI3KAKT_SIGNALING_PATHWAY	2/147	345/21728	0.680361440655961	0.775378980457716	0.763820242994246	CHRM2/FGF11	2
1605	C2	YAGI_AML_WITH_11Q23_REARRANGED	YAGI_AML_WITH_11Q23_REARRANGED	2/147	345/21728	0.680361440655961	0.775378980457716	0.763820242994246	PRKCB/ELAVL3	2
1606	C2	IBRAHIM_NRF2_DOWN	IBRAHIM_NRF2_DOWN	1/147	168/21728	0.681738098506941	0.775415457210393	0.763856175980302	KLF6	1
1607	C2	PUJANA_XPRSS_INT_NETWORK	PUJANA_XPRSS_INT_NETWORK	1/147	168/21728	0.681738098506941	0.775415457210393	0.763856175980302	KNTC1	1
1608	C2	SMIRNOV_RESPONSE_TO_IR_6HR_UP	SMIRNOV_RESPONSE_TO_IR_6HR_UP	1/147	168/21728	0.681738098506941	0.775415457210393	0.763856175980302	PODXL	1
1609	C2	OISHI_CHOLANGIOMA_STEM_CELL_LIKE_UP	OISHI_CHOLANGIOMA_STEM_CELL_LIKE_UP	2/147	347/21728	0.683432008463997	0.776831389384175	0.765251000555509	DGCR2/YIPF3	2
1610	C2	SERVITJA_ISLET_HNF1A_TARGETS_UP	SERVITJA_ISLET_HNF1A_TARGETS_UP	1/147	169/21728	0.683908066017121	0.776862084182285	0.765281237779811	ELAVL2	1
1611	C2	FIGUEROA_AML_METHYLATION_CLUSTER_3_UP	FIGUEROA_AML_METHYLATION_CLUSTER_3_UP	1/147	170/21728	0.686063338260522	0.778798933852167	0.767189214424496	ELAVL2	1
1612	C2	UEDA_PERIFERAL_CLOCK	UEDA_PERIFERAL_CLOCK	1/147	171/21728	0.688204014078117	0.780716684823044	0.769078377078496	CREBRF	1
1613	C2	RICKMAN_METASTASIS_UP	RICKMAN_METASTASIS_UP	2/147	351/21728	0.689501311831881	0.781675799127887	0.770023193664769	FAM133B/VBP1	2
1614	C2	ACEVEDO_NORMAL_TISSUE_ADJACENT_TO_LIVER_TUMOR_UP	ACEVEDO_NORMAL_TISSUE_ADJACENT_TO_LIVER_TUMOR_UP	1/147	173/21728	0.692441968502885	0.783469329960752	0.77178998795647	CYP3A5	1
1615	C2	BLANCO_MELO_COVID19_SARS_COV_2_POS_PATIENT_LUNG_TISSUE_UP	BLANCO_MELO_COVID19_SARS_COV_2_POS_PATIENT_LUNG_TISSUE_UP	1/147	173/21728	0.692441968502885	0.783469329960752	0.77178998795647	CPLX2	1
1616	C2	HOLLERN_SQUAMOUS_BREAST_TUMOR	HOLLERN_SQUAMOUS_BREAST_TUMOR	1/147	173/21728	0.692441968502885	0.783469329960752	0.77178998795647	DST	1
1617	C2	BLANCO_MELO_COVID19_SARS_COV_2_LOW_MOI_INFECTION_A594_ACE2_EXPRESSING_CELLS_UP	BLANCO_MELO_COVID19_SARS_COV_2_LOW_MOI_INFECTION_A594_ACE2_EXPRESSING_CELLS_UP	1/147	174/21728	0.694539441508224	0.784815959378986	0.773116542886874	CREBRF	1
1618	C2	MIKKELSEN_IPS_LCP_WITH_H3K4ME3	MIKKELSEN_IPS_LCP_WITH_H3K4ME3	1/147	174/21728	0.694539441508224	0.784815959378986	0.773116542886874	DMTN	1
1619	C2	CHIANG_LIVER_CANCER_SUBCLASS_CTNNB1_UP	CHIANG_LIVER_CANCER_SUBCLASS_CTNNB1_UP	1/147	175/21728	0.69662270689276	0.78614304169894	0.774423842111703	SMPX	1
1620	C2	VILLANUEVA_LIVER_CANCER_KRT19_UP	VILLANUEVA_LIVER_CANCER_KRT19_UP	1/147	175/21728	0.69662270689276	0.78614304169894	0.774423842111703	KNTC1	1
1621	C2	YOSHIMURA_MAPK8_TARGETS_DN	YOSHIMURA_MAPK8_TARGETS_DN	2/147	357/21728	0.698426964934176	0.787450761051918	0.775712067017374	TFRC/SEC61B	2
1622	C2	CONCANNON_APOPTOSIS_BY_EPOXOMICIN_DN	CONCANNON_APOPTOSIS_BY_EPOXOMICIN_DN	1/147	176/21728	0.698691860239707	0.787450761051918	0.775712067017374	TFRC	1
1623	C2	REACTOME_FATTY_ACID_METABOLISM	REACTOME_FATTY_ACID_METABOLISM	1/147	177/21728	0.70074699649364	0.789252802040363	0.777487244601976	GGT5	1
1624	C2	PEREZ_TP63_TARGETS	PEREZ_TP63_TARGETS	2/147	359/21728	0.701354990562766	0.789423639345208	0.777655535199204	THEMIS2/ELAVL3	2
1625	C2	TAKEDA_TARGETS_OF_NUP98_HOXA9_FUSION_16D_UP	TAKEDA_TARGETS_OF_NUP98_HOXA9_FUSION_16D_UP	1/147	178/21728	0.702788209964729	0.790522498854994	0.778738013779273	C15orf48	1
1626	C2	WANG_LMO4_TARGETS_DN	WANG_LMO4_TARGETS_DN	2/147	361/21728	0.704259573687925	0.791259557557434	0.77946408499269	KATNBL1/GPATCH4	2
1627	C2	REACTOME_APOPTOSIS	REACTOME_APOPTOSIS	1/147	179/21728	0.704815594332951	0.791259557557434	0.77946408499269	TRADD	1
1628	C2	YAO_TEMPORAL_RESPONSE_TO_PROGESTERONE_CLUSTER_13	YAO_TEMPORAL_RESPONSE_TO_PROGESTERONE_CLUSTER_13	1/147	179/21728	0.704815594332951	0.791259557557434	0.77946408499269	COA6	1
1629	C2	BROWNE_HCMV_INFECTION_48HR_UP	BROWNE_HCMV_INFECTION_48HR_UP	1/147	180/21728	0.706829242652273	0.792491633044998	0.780677793671951	ATG12	1
1630	C2	LEE_LIVER_CANCER_SURVIVAL_DN	LEE_LIVER_CANCER_SURVIVAL_DN	1/147	180/21728	0.706829242652273	0.792491633044998	0.780677793671951	KNTC1	1
1631	C2	FERNANDEZ_BOUND_BY_MYC	FERNANDEZ_BOUND_BY_MYC	1/147	181/21728	0.708829247354803	0.793874216553268	0.782039766717214	TFRC	1
1632	C2	BERTUCCI_MEDULLARY_VS_DUCTAL_BREAST_CANCER_DN	BERTUCCI_MEDULLARY_VS_DUCTAL_BREAST_CANCER_DN	1/147	182/21728	0.710815700254921	0.793874216553268	0.782039766717214	SH3PXD2A	1
1633	C2	KEGG_HUNTINGTONS_DISEASE	KEGG_HUNTINGTONS_DISEASE	1/147	182/21728	0.710815700254921	0.793874216553268	0.782039766717214	NRF1	1
1634	C2	KYNG_DNA_DAMAGE_DN	KYNG_DNA_DAMAGE_DN	1/147	182/21728	0.710815700254921	0.793874216553268	0.782039766717214	ATOX1	1
1635	C2	OKUMURA_INFLAMMATORY_RESPONSE_LPS	OKUMURA_INFLAMMATORY_RESPONSE_LPS	1/147	182/21728	0.710815700254921	0.793874216553268	0.782039766717214	TSFM	1
1636	C2	WANG_CLIM2_TARGETS_DN	WANG_CLIM2_TARGETS_DN	1/147	182/21728	0.710815700254921	0.793874216553268	0.782039766717214	ATG12	1
1637	C2	LI_AMPLIFIED_IN_LUNG_CANCER	LI_AMPLIFIED_IN_LUNG_CANCER	1/147	183/21728	0.712788692553376	0.794589027614747	0.782743921939931	CD46	1
1638	C2	WU_CELL_MIGRATION	WU_CELL_MIGRATION	1/147	183/21728	0.712788692553376	0.794589027614747	0.782743921939931	PODXL	1
1639	C2	DELACROIX_RARG_BOUND_MEF	DELACROIX_RARG_BOUND_MEF	2/147	367/21728	0.712833624773461	0.794589027614747	0.782743921939931	DST/FAIM2	2
1640	C2	REACTOME_RAC1_GTPASE_CYCLE	REACTOME_RAC1_GTPASE_CYCLE	1/147	184/21728	0.714748314841362	0.795186228087175	0.783332219819371	TFRC	1
1641	C2	TONKS_TARGETS_OF_RUNX1_RUNX1T1_FUSION_HSC_UP	TONKS_TARGETS_OF_RUNX1_RUNX1T1_FUSION_HSC_UP	1/147	184/21728	0.714748314841362	0.795186228087175	0.783332219819371	KLF6	1
1642	C2	WP_CILIOPATHIES	WP_CILIOPATHIES	1/147	184/21728	0.714748314841362	0.795186228087175	0.783332219819371	IFT140	1
1643	C2	WANG_LMO4_TARGETS_UP	WANG_LMO4_TARGETS_UP	2/147	369/21728	0.715645402926686	0.795672588086868	0.783811329548306	PM20D2/DLX1	2
1644	C2	FOROUTAN_PRODRANK_TGFB_EMT_UP	FOROUTAN_PRODRANK_TGFB_EMT_UP	1/147	185/21728	0.716694657104559	0.795816275218798	0.783952874705953	PODXL	1
1645	C2	LASTOWSKA_NEUROBLASTOMA_COPY_NUMBER_UP	LASTOWSKA_NEUROBLASTOMA_COPY_NUMBER_UP	1/147	185/21728	0.716694657104559	0.795816275218798	0.783952874705953	SRSF2	1
1646	C2	KYNG_WERNER_SYNDROM_AND_NORMAL_AGING_DN	KYNG_WERNER_SYNDROM_AND_NORMAL_AGING_DN	1/147	186/21728	0.718627808727157	0.795919404031999	0.784054466156256	GGT5	1
1647	C2	REACTOME_TRANSPORT_TO_THE_GOLGI_AND_SUBSEQUENT_MODIFICATION	REACTOME_TRANSPORT_TO_THE_GOLGI_AND_SUBSEQUENT_MODIFICATION	1/147	186/21728	0.718627808727157	0.795919404031999	0.784054466156256	SEC22A	1
1648	C2	WP_VITAMIN_D_RECEPTOR_PATHWAY	WP_VITAMIN_D_RECEPTOR_PATHWAY	1/147	186/21728	0.718627808727157	0.795919404031999	0.784054466156256	CYP3A5	1
1649	C2	ZHONG_RESPONSE_TO_AZACITIDINE_AND_TSA_UP	ZHONG_RESPONSE_TO_AZACITIDINE_AND_TSA_UP	1/147	186/21728	0.718627808727157	0.795919404031999	0.784054466156256	CTAG1B	1
1650	C2	BLANCO_MELO_BRONCHIAL_EPITHELIAL_CELLS_INFLUENZA_A_DEL_NS1_INFECTION_DN	BLANCO_MELO_BRONCHIAL_EPITHELIAL_CELLS_INFLUENZA_A_DEL_NS1_INFECTION_DN	1/147	187/21728	0.720547858495847	0.796516163065696	0.784642329177586	UCN2	1
1651	C2	LEE_LIVER_CANCER_SURVIVAL_UP	LEE_LIVER_CANCER_SURVIVAL_UP	1/147	187/21728	0.720547858495847	0.796516163065696	0.784642329177586	TTBK1	1
1652	C2	REACTOME_SUMOYLATION	REACTOME_SUMOYLATION	1/147	187/21728	0.720547858495847	0.796516163065696	0.784642329177586	CTBP1	1
1653	C2	XIE_ST_HSC_S1PR3_OE_UP	XIE_ST_HSC_S1PR3_OE_UP	1/147	188/21728	0.722454894603785	0.798114283310695	0.786216625908133	HBEGF	1
1654	C2	KEGG_CHEMOKINE_SIGNALING_PATHWAY	KEGG_CHEMOKINE_SIGNALING_PATHWAY	1/147	189/21728	0.72434900465454	0.799186082941552	0.787272447996576	PRKCB	1
1655	C2	REACTOME_METABOLISM_OF_VITAMINS_AND_COFACTORS	REACTOME_METABOLISM_OF_VITAMINS_AND_COFACTORS	1/147	189/21728	0.72434900465454	0.799186082941552	0.787272447996576	APOC2	1
1656	C2	FLORIO_NEOCORTEX_BASAL_RADIAL_GLIA_DN	FLORIO_NEOCORTEX_BASAL_RADIAL_GLIA_DN	1/147	190/21728	0.726230275665997	0.80024100439629	0.78831164351542	KNTC1	1
1657	C2	IVANOVA_HEMATOPOIESIS_STEM_CELL	IVANOVA_HEMATOPOIESIS_STEM_CELL	1/147	190/21728	0.726230275665997	0.80024100439629	0.78831164351542	ZDBF2	1
1658	C2	REACTOME_SEPARATION_OF_SISTER_CHROMATIDS	REACTOME_SEPARATION_OF_SISTER_CHROMATIDS	1/147	191/21728	0.728098794074257	0.801279207219125	0.789334369630522	KNTC1	1
1659	C2	SHEPARD_CRASH_AND_BURN_MUTANT_DN	SHEPARD_CRASH_AND_BURN_MUTANT_DN	1/147	191/21728	0.728098794074257	0.801279207219125	0.789334369630522	NOVA2	1
1660	C2	FUJII_YBX1_TARGETS_DN	FUJII_YBX1_TARGETS_DN	1/147	193/21728	0.731797915939785	0.804326807227337	0.792336538424739	VAPB	1
1661	C2	TONKS_TARGETS_OF_RUNX1_RUNX1T1_FUSION_HSC_DN	TONKS_TARGETS_OF_RUNX1_RUNX1T1_FUSION_HSC_DN	1/147	193/21728	0.731797915939785	0.804326807227337	0.792336538424739	DMTN	1
1662	C2	ALONSO_METASTASIS_UP	ALONSO_METASTASIS_UP	1/147	194/21728	0.733628689394944	0.804805093629203	0.792807694910666	VBP1	1
1663	C2	GAUSSMANN_MLL_AF4_FUSION_TARGETS_A_UP	GAUSSMANN_MLL_AF4_FUSION_TARGETS_A_UP	1/147	194/21728	0.733628689394944	0.804805093629203	0.792807694910666	HBEGF	1
1664	C2	PYEON_CANCER_HEAD_AND_NECK_VS_CERVICAL_UP	PYEON_CANCER_HEAD_AND_NECK_VS_CERVICAL_UP	1/147	194/21728	0.733628689394944	0.804805093629203	0.792807694910666	KNTC1	1
1665	C2	FLORIO_NEOCORTEX_BASAL_RADIAL_GLIA_UP	FLORIO_NEOCORTEX_BASAL_RADIAL_GLIA_UP	2/147	383/21728	0.734691048067124	0.805373952012331	0.79336807320229	PLXNA4/HRK	2
1666	C2	KARLSSON_TGFB1_TARGETS_DN	KARLSSON_TGFB1_TARGETS_DN	1/147	195/21728	0.735447050250286	0.805373952012331	0.79336807320229	TRIM24	1
1667	C2	VECCHI_GASTRIC_CANCER_EARLY_DN	VECCHI_GASTRIC_CANCER_EARLY_DN	2/147	384/21728	0.736009374642483	0.805373952012331	0.79336807320229	WIF1/PGC	2
1668	C2	WANG_TUMOR_INVASIVENESS_UP	WANG_TUMOR_INVASIVENESS_UP	2/147	384/21728	0.736009374642483	0.805373952012331	0.79336807320229	UBE2Q1/SEC61B	2
1669	C2	WANG_SMARCE1_TARGETS_DN	WANG_SMARCE1_TARGETS_DN	2/147	385/21728	0.73732216391698	0.806300470022994	0.794280779414194	TAP2/C15orf48	2
1670	C2	SHEDDEN_LUNG_CANCER_GOOD_SURVIVAL_A4	SHEDDEN_LUNG_CANCER_GOOD_SURVIVAL_A4	1/147	197/21728	0.73904686794089	0.807675983283474	0.795635787609337	CHTOP	1
1671	C2	WHITFIELD_CELL_CYCLE_G2_M	WHITFIELD_CELL_CYCLE_G2_M	1/147	198/21728	0.740828490272073	0.80911192435018	0.797050322800695	CREBRF	1
1672	C2	LINDGREN_BLADDER_CANCER_CLUSTER_2B	LINDGREN_BLADDER_CANCER_CLUSTER_2B	2/147	389/21728	0.74251822844764	0.809387265054113	0.797321558942871	SON/PODXL	2
1673	C2	KEGG_FOCAL_ADHESION	KEGG_FOCAL_ADHESION	1/147	199/21728	0.742598031002681	0.809387265054113	0.797321558942871	PRKCB	1
1674	C2	XU_GH1_AUTOCRINE_TARGETS_UP	XU_GH1_AUTOCRINE_TARGETS_UP	1/147	199/21728	0.742598031002681	0.809387265054113	0.797321558942871	LINC00923	1
1675	C2	JIANG_HYPOXIA_NORMAL	JIANG_HYPOXIA_NORMAL	1/147	200/21728	0.744355571503522	0.809387265054113	0.797321558942871	VAPB	1
1676	C2	KRIEG_KDM3A_TARGETS_NOT_HYPOXIA	KRIEG_KDM3A_TARGETS_NOT_HYPOXIA	1/147	200/21728	0.744355571503522	0.809387265054113	0.797321558942871	VBP1	1
1677	C2	MEBARKI_HCC_PROGENITOR_WNT_UP	MEBARKI_HCC_PROGENITOR_WNT_UP	1/147	200/21728	0.744355571503522	0.809387265054113	0.797321558942871	ST6GAL2	1
1678	C2	REACTOME_MITOTIC_G2_G2_M_PHASES	REACTOME_MITOTIC_G2_G2_M_PHASES	1/147	200/21728	0.744355571503522	0.809387265054113	0.797321558942871	HAUS5	1
1679	C2	WELCSH_BRCA1_TARGETS_UP	WELCSH_BRCA1_TARGETS_UP	1/147	201/21728	0.746101192601115	0.810545536331201	0.798462563626538	CD46	1
1680	C2	WANG_RESPONSE_TO_GSK3_INHIBITOR_SB216763_UP	WANG_RESPONSE_TO_GSK3_INHIBITOR_SB216763_UP	2/147	392/21728	0.746357826228673	0.810545536331201	0.798462563626538	PRKCB/ATP6AP1L	2
1681	C2	FOSTER_KDM1A_TARGETS_DN	FOSTER_KDM1A_TARGETS_DN	1/147	202/21728	0.747834974581309	0.810623124076231	0.798538994754742	ELMO3	1
1682	C2	KIM_MYC_AMPLIFICATION_TARGETS_UP	KIM_MYC_AMPLIFICATION_TARGETS_UP	1/147	202/21728	0.747834974581309	0.810623124076231	0.798538994754742	GPATCH4	1
1683	C2	WP_FOCAL_ADHESION	WP_FOCAL_ADHESION	1/147	202/21728	0.747834974581309	0.810623124076231	0.798538994754742	PRKCB	1
1684	C2	REACTOME_INTERFERON_SIGNALING	REACTOME_INTERFERON_SIGNALING	1/147	203/21728	0.749556997192874	0.811472844270133	0.799376047991083	CAMK2B	1
1685	C2	REACTOME_INTRA_GOLGI_AND_RETROGRADE_GOLGI_TO_ER_TRAFFIC	REACTOME_INTRA_GOLGI_AND_RETROGRADE_GOLGI_TO_ER_TRAFFIC	1/147	203/21728	0.749556997192874	0.811472844270133	0.799376047991083	KIF26A	1
1686	C2	MANALO_HYPOXIA_UP	MANALO_HYPOXIA_UP	1/147	205/21728	0.752966080641187	0.814144574693283	0.802007950367159	B3GALT4	1
1687	C2	SHEPARD_CRASH_AND_BURN_MUTANT_UP	SHEPARD_CRASH_AND_BURN_MUTANT_UP	1/147	205/21728	0.752966080641187	0.814144574693283	0.802007950367159	TSFM	1
1688	C2	TURASHVILI_BREAST_DUCTAL_CARCINOMA_VS_DUCTAL_NORMAL_DN	TURASHVILI_BREAST_DUCTAL_CARCINOMA_VS_DUCTAL_NORMAL_DN	1/147	206/21728	0.754653298322075	0.815459216800243	0.803302994827863	DST	1
1689	C2	PEREZ_TP53_AND_TP63_TARGETS	PEREZ_TP53_AND_TP63_TARGETS	1/147	207/21728	0.756329070329632	0.816759857472075	0.804584246575777	THEMIS2	1
1690	C2	OSMAN_BLADDER_CANCER_UP	OSMAN_BLADDER_CANCER_UP	2/147	401/21728	0.75758530892874	0.81760610383451	0.805417877765788	FAM133B/BCLAF1	2
1691	C2	PICCALUGA_ANGIOIMMUNOBLASTIC_LYMPHOMA_UP	PICCALUGA_ANGIOIMMUNOBLASTIC_LYMPHOMA_UP	1/147	210/21728	0.761288480899924	0.821090443863384	0.808850276005366	ATOX1	1
1692	C2	WANG_TUMOR_INVASIVENESS_DN	WANG_TUMOR_INVASIVENESS_DN	1/147	211/21728	0.76291923623535	0.822336622234988	0.81007787733401	VBP1	1
1693	C2	MCBRYAN_PUBERTAL_BREAST_3_4WK_UP	MCBRYAN_PUBERTAL_BREAST_3_4WK_UP	1/147	212/21728	0.764538926353555	0.823569329135523	0.811292208013636	APOC2	1
1694	C2	MOHANKUMAR_HOXA1_TARGETS_UP	MOHANKUMAR_HOXA1_TARGETS_UP	2/147	410/21728	0.768384174339599	0.827196404236159	0.814865213543256	CAMK2B/KLK4	2
1695	C2	IVANOVA_HEMATOPOIESIS_STEM_CELL_LONG_TERM	IVANOVA_HEMATOPOIESIS_STEM_CELL_LONG_TERM	1/147	215/21728	0.769332348616545	0.827702091484218	0.815363362405202	HBEGF	1
1696	C2	PEDRIOLI_MIR31_TARGETS_DN	PEDRIOLI_MIR31_TARGETS_DN	2/147	412/21728	0.770726813039701	0.828367538614846	0.816018889575562	KLF6/FAIM2	2
1697	C2	REACTOME_G_ALPHA_Q_SIGNALLING_EVENTS	REACTOME_G_ALPHA_Q_SIGNALLING_EVENTS	1/147	216/21728	0.770908518595319	0.828367538614846	0.816018889575562	HBEGF	1
1698	C2	KIM_WT1_TARGETS_12HR_DN	KIM_WT1_TARGETS_12HR_DN	1/147	217/21728	0.772473991250883	0.829534453671029	0.817168409183691	SRSF2	1
1699	C2	FOSTER_TOLERANT_MACROPHAGE_DN	FOSTER_TOLERANT_MACROPHAGE_DN	2/147	414/21728	0.773048947883602	0.829636898162923	0.817269326514008	HBEGF/IQSEC2	2
1700	C2	AMUNDSON_RESPONSE_TO_ARSENITE	AMUNDSON_RESPONSE_TO_ARSENITE	1/147	219/21728	0.775573132541031	0.831314448138776	0.818921868899713	MAFG	1
1701	C2	REACTOME_ESR_MEDIATED_SIGNALING	REACTOME_ESR_MEDIATED_SIGNALING	1/147	219/21728	0.775573132541031	0.831314448138776	0.818921868899713	HBEGF	1
1702	C2	ACEVEDO_LIVER_CANCER_WITH_H3K27ME3_DN	ACEVEDO_LIVER_CANCER_WITH_H3K27ME3_DN	1/147	222/21728	0.780143401626827	0.833857989094155	0.821427492755362	CPLX2	1
1703	C2	OSWALD_HEMATOPOIETIC_STEM_CELL_IN_COLLAGEN_GEL_UP	OSWALD_HEMATOPOIETIC_STEM_CELL_IN_COLLAGEN_GEL_UP	1/147	222/21728	0.780143401626827	0.833857989094155	0.821427492755362	KLF6	1
1704	C2	CHEN_HOXA5_TARGETS_9HR_UP	CHEN_HOXA5_TARGETS_9HR_UP	1/147	223/21728	0.781646187824207	0.833857989094155	0.821427492755362	KLF6	1
1705	C2	PEDRIOLI_MIR31_TARGETS_UP	PEDRIOLI_MIR31_TARGETS_UP	1/147	223/21728	0.781646187824207	0.833857989094155	0.821427492755362	GPATCH4	1
1706	C2	REACTOME_ANTI_INFLAMMATORY_RESPONSE_FAVOURING_LEISHMANIA_PARASITE_INFECTION	REACTOME_ANTI_INFLAMMATORY_RESPONSE_FAVOURING_LEISHMANIA_PARASITE_INFECTION	1/147	223/21728	0.781646187824207	0.833857989094155	0.821427492755362	GGT5	1
1707	C2	RODWELL_AGING_KIDNEY_NO_BLOOD_UP	RODWELL_AGING_KIDNEY_NO_BLOOD_UP	1/147	223/21728	0.781646187824207	0.833857989094155	0.821427492755362	GGT5	1
1708	C2	RUTELLA_RESPONSE_TO_HGF_UP	RUTELLA_RESPONSE_TO_HGF_UP	2/147	422/21728	0.782134903004746	0.833857989094155	0.821427492755362	TFRC/TSFM	2
1709	C2	CAIRO_LIVER_DEVELOPMENT_DN	CAIRO_LIVER_DEVELOPMENT_DN	1/147	224/21728	0.783138771427548	0.833857989094155	0.821427492755362	KNTC1	1
1710	C2	DAZARD_RESPONSE_TO_UV_NHEK_UP	DAZARD_RESPONSE_TO_UV_NHEK_UP	1/147	224/21728	0.783138771427548	0.833857989094155	0.821427492755362	HBEGF	1
1711	C2	VANTVEER_BREAST_CANCER_ESR1_DN	VANTVEER_BREAST_CANCER_ESR1_DN	1/147	224/21728	0.783138771427548	0.833857989094155	0.821427492755362	THEMIS2	1
1712	C2	MULLIGHAN_MLL_SIGNATURE_2_UP	MULLIGHAN_MLL_SIGNATURE_2_UP	2/147	423/21728	0.783248111143354	0.833857989094155	0.821427492755362	ELMO3/APOC2	2
1713	C2	MANNE_COVID19_COMBINED_COHORT_VS_HEALTHY_DONOR_PLATELETS_DN	MANNE_COVID19_COMBINED_COHORT_VS_HEALTHY_DONOR_PLATELETS_DN	1/147	228/21728	0.789008448916172	0.8394739339637	0.826959719554141	KIF26A	1
1714	C2	BENPORATH_MYC_TARGETS_WITH_EBOX	BENPORATH_MYC_TARGETS_WITH_EBOX	1/147	230/21728	0.791883839036459	0.842015391231146	0.829463290783831	TFRC	1
1715	C2	ODONNELL_TFRC_TARGETS_UP	ODONNELL_TFRC_TARGETS_UP	2/147	434/21728	0.795169705419836	0.844989920378573	0.832393477999945	CREBRF/KLF6	2
1716	C2	VECCHI_GASTRIC_CANCER_EARLY_UP	VECCHI_GASTRIC_CANCER_EARLY_UP	2/147	436/21728	0.797274457873948	0.846445881750045	0.833827735049177	FAM133B/ABHD10	2
1717	C2	REACTOME_HIV_INFECTION	REACTOME_HIV_INFECTION	1/147	234/21728	0.797518374134435	0.846445881750045	0.833827735049177	PACS1	1
1718	C2	HOSHIDA_LIVER_CANCER_SUBCLASS_S1	HOSHIDA_LIVER_CANCER_SUBCLASS_S1	1/147	235/21728	0.79890316984497	0.84677792456355	0.834154828030659	NBL1	1
1719	C2	WP_VEGFAVEGFR2_SIGNALING_PATHWAY	WP_VEGFAVEGFR2_SIGNALING_PATHWAY	2/147	438/21728	0.799360197612136	0.84677792456355	0.834154828030659	PRKCB/HBEGF	2
1720	C2	BROWNE_HCMV_INFECTION_20HR_UP	BROWNE_HCMV_INFECTION_20HR_UP	1/147	236/21728	0.800278558763817	0.84677792456355	0.834154828030659	TFRC	1
1721	C2	GAL_LEUKEMIC_STEM_CELL_DN	GAL_LEUKEMIC_STEM_CELL_DN	1/147	236/21728	0.800278558763817	0.84677792456355	0.834154828030659	GGT5	1
1722	C2	REACTOME_MITOTIC_METAPHASE_AND_ANAPHASE	REACTOME_MITOTIC_METAPHASE_AND_ANAPHASE	1/147	236/21728	0.800278558763817	0.84677792456355	0.834154828030659	KNTC1	1
1723	C2	LEE_RECENT_THYMIC_EMIGRANT	LEE_RECENT_THYMIC_EMIGRANT	1/147	237/21728	0.801644604355745	0.847704868909193	0.835067954222077	PM20D2	1
1724	C2	CONCANNON_APOPTOSIS_BY_EPOXOMICIN_UP	CONCANNON_APOPTOSIS_BY_EPOXOMICIN_UP	1/147	238/21728	0.803001369660278	0.848102789690037	0.835459943114189	KLF6	1
1725	C2	MIKKELSEN_MEF_HCP_WITH_H3_UNMETHYLATED	MIKKELSEN_MEF_HCP_WITH_H3_UNMETHYLATED	1/147	238/21728	0.803001369660278	0.848102789690037	0.835459943114189	GIGYF1	1
1726	C2	ALFANO_MYC_TARGETS	ALFANO_MYC_TARGETS	1/147	239/21728	0.804348917294524	0.849007704038759	0.836351367714482	NBL1	1
1727	C2	DELYS_THYROID_CANCER_UP	DELYS_THYROID_CANCER_UP	2/147	445/21728	0.806512376973515	0.850772202539135	0.838089562464776	RCN2/APOC2	2
1728	C2	RICKMAN_TUMOR_DIFFERENTIATED_WELL_VS_POORLY_UP	RICKMAN_TUMOR_DIFFERENTIATED_WELL_VS_POORLY_UP	1/147	242/21728	0.808336874069311	0.852177204229072	0.839473619499159	PTCH1	1
1729	C2	WINTER_HYPOXIA_METAGENE	WINTER_HYPOXIA_METAGENE	1/147	243/21728	0.809648168843201	0.85303978812347	0.840323344674109	TFRC	1
1730	C2	UDAYAKUMAR_MED1_TARGETS_DN	UDAYAKUMAR_MED1_TARGETS_DN	1/147	244/21728	0.810950552793867	0.853891939338642	0.841162792691976	TMBIM1	1
1731	C2	MOOTHA_MITOCHONDRIA	MOOTHA_MITOCHONDRIA	2/147	450/21728	0.811482412662906	0.853932222571063	0.841202475413782	MRPL48/TSFM	2
1732	C2	BLUM_RESPONSE_TO_SALIRASIB_UP	BLUM_RESPONSE_TO_SALIRASIB_UP	1/147	245/21728	0.812244086062313	0.854214145220548	0.841480195383065	MAFG	1
1733	C2	GAUSSMANN_MLL_AF4_FUSION_TARGETS_G_UP	GAUSSMANN_MLL_AF4_FUSION_TARGETS_G_UP	1/147	247/21728	0.814804839103637	0.856386617040882	0.843620281709272	CREBRF	1
1734	C2	ZHOU_INFLAMMATORY_RESPONSE_LIVE_UP	ZHOU_INFLAMMATORY_RESPONSE_LIVE_UP	2/147	454/21728	0.815376753506961	0.856467385286608	0.843699845925779	VAPB/KLF6	2
1735	C2	MARTENS_BOUND_BY_PML_RARA_FUSION	MARTENS_BOUND_BY_PML_RARA_FUSION	2/147	456/21728	0.81729704065775	0.856959065981817	0.844184197033503	SH3PXD2A/PGC	2
1736	C2	HSIAO_LIVER_SPECIFIC_GENES	HSIAO_LIVER_SPECIFIC_GENES	1/147	249/21728	0.817330901080924	0.856959065981817	0.844184197033503	APOC2	1
1737	C2	WP_MAPK_SIGNALING_PATHWAY	WP_MAPK_SIGNALING_PATHWAY	1/147	249/21728	0.817330901080924	0.856959065981817	0.844184197033503	FGF11	1
1738	C2	MITSIADES_RESPONSE_TO_APLIDIN_DN	MITSIADES_RESPONSE_TO_APLIDIN_DN	1/147	250/21728	0.818581069037584	0.857230780529673	0.844451861075474	PODXL	1
1739	C2	VERHAAK_AML_WITH_NPM1_MUTATED_DN	VERHAAK_AML_WITH_NPM1_MUTATED_DN	1/147	250/21728	0.818581069037584	0.857230780529673	0.844451861075474	NBL1	1
1740	C2	MCCABE_BOUND_BY_HOXC6	MCCABE_BOUND_BY_HOXC6	2/147	458/21728	0.81919957319876	0.857359504920663	0.844578666544906	PLXNA4/C15orf48	2
1741	C2	DANG_REGULATED_BY_MYC_DN	DANG_REGULATED_BY_MYC_DN	1/147	251/21728	0.819822738785767	0.85749294927411	0.844710121615323	HBEGF	1
1742	C2	QI_PLASMACYTOMA_UP	QI_PLASMACYTOMA_UP	1/147	254/21728	0.823497330607245	0.860815940755609	0.847983576564242	HRK	1
1743	C2	KAAB_HEART_ATRIUM_VS_VENTRICLE_UP	KAAB_HEART_ATRIUM_VS_VENTRICLE_UP	1/147	256/21728	0.825905609109122	0.861651569420149	0.848806748336612	VASH1	1
1744	C2	CHARAFE_BREAST_CANCER_LUMINAL_VS_MESENCHYMAL_DN	CHARAFE_BREAST_CANCER_LUMINAL_VS_MESENCHYMAL_DN	2/147	466/21728	0.826634665998838	0.861651569420149	0.848806748336612	TAP2/SLC35B4	2
1745	C2	DACOSTA_UV_RESPONSE_VIA_ERCC3_COMMON_DN	DACOSTA_UV_RESPONSE_VIA_ERCC3_COMMON_DN	2/147	466/21728	0.826634665998838	0.861651569420149	0.848806748336612	KLF6/DST	2
1746	C2	MASSARWEH_TAMOXIFEN_RESISTANCE_DN	MASSARWEH_TAMOXIFEN_RESISTANCE_DN	1/147	257/21728	0.827097481103392	0.861651569420149	0.848806748336612	FGFRL1	1
1747	C2	ONDER_CDH1_TARGETS_2_UP	ONDER_CDH1_TARGETS_2_UP	1/147	257/21728	0.827097481103392	0.861651569420149	0.848806748336612	PODXL	1
1748	C2	GAZDA_DIAMOND_BLACKFAN_ANEMIA_ERYTHROID_DN	GAZDA_DIAMOND_BLACKFAN_ANEMIA_ERYTHROID_DN	2/147	467/21728	0.82754461909382	0.861651569420149	0.848806748336612	UBE2D4/DST	2
1749	C2	DAVICIONI_TARGETS_OF_PAX_FOXO1_FUSIONS_UP	DAVICIONI_TARGETS_OF_PAX_FOXO1_FUSIONS_UP	1/147	258/21728	0.828281248523531	0.861651569420149	0.848806748336612	THEMIS2	1
1750	C2	WP_GPCRS_CLASS_A_RHODOPSINLIKE	WP_GPCRS_CLASS_A_RHODOPSINLIKE	1/147	258/21728	0.828281248523531	0.861651569420149	0.848806748336612	CHRM2	1
1751	C2	REACTOME_PLATELET_ACTIVATION_SIGNALING_AND_AGGREGATION	REACTOME_PLATELET_ACTIVATION_SIGNALING_AND_AGGREGATION	1/147	261/21728	0.831784468857274	0.864512377255407	0.851624909508065	PRKCB	1
1752	C2	KIM_WT1_TARGETS_DN	KIM_WT1_TARGETS_DN	2/147	472/21728	0.832030698341187	0.864512377255407	0.851624909508065	DGCR2/IQSEC2	2
1753	C2	AFFAR_YY1_TARGETS_DN	AFFAR_YY1_TARGETS_DN	1/147	263/21728	0.834080419943607	0.865602355430378	0.852698639149244	ELAVL3	1
1754	C2	LU_AGING_BRAIN_UP	LU_AGING_BRAIN_UP	1/147	263/21728	0.834080419943607	0.865602355430378	0.852698639149244	PODXL	1
1755	C2	KOYAMA_SEMA3B_TARGETS_UP	KOYAMA_SEMA3B_TARGETS_UP	1/147	266/21728	0.837466114947688	0.86755471787994	0.85462189732134	SPRED3	1
1756	C2	SENESE_HDAC1_TARGETS_DN	SENESE_HDAC1_TARGETS_DN	1/147	266/21728	0.837466114947688	0.86755471787994	0.85462189732134	CD46	1
1757	C2	WP_ALZHEIMERS_DISEASE	WP_ALZHEIMERS_DISEASE	1/147	266/21728	0.837466114947688	0.86755471787994	0.85462189732134	CHRNA7	1
1758	C2	ENK_UV_RESPONSE_KERATINOCYTE_DN	ENK_UV_RESPONSE_KERATINOCYTE_DN	2/147	481/21728	0.839843047403991	0.869496392584623	0.856534627073017	CD46/CTBP1	2
1759	C2	WAMUNYOKOLI_OVARIAN_CANCER_LMP_UP	WAMUNYOKOLI_OVARIAN_CANCER_LMP_UP	1/147	270/21728	0.841873861723492	0.871077620084714	0.858092282882356	C19orf33	1
1760	C2	REACTOME_CHROMATIN_MODIFYING_ENZYMES	REACTOME_CHROMATIN_MODIFYING_ENZYMES	1/147	272/21728	0.844033006176275	0.872789659704098	0.859778800767225	SETD1B	1
1761	C2	ACEVEDO_LIVER_TUMOR_VS_NORMAL_ADJACENT_TISSUE_DN	ACEVEDO_LIVER_TUMOR_VS_NORMAL_ADJACENT_TISSUE_DN	1/147	274/21728	0.846162866276195	0.873947318601682	0.860919202200258	CYP3A5	1
1762	C2	KUMAR_PATHOGEN_LOAD_BY_MACROPHAGES	KUMAR_PATHOGEN_LOAD_BY_MACROPHAGES	1/147	274/21728	0.846162866276195	0.873947318601682	0.860919202200258	PLXNA4	1
1763	C2	BRUINS_UVC_RESPONSE_VIA_TP53_GROUP_D	BRUINS_UVC_RESPONSE_VIA_TP53_GROUP_D	1/147	279/21728	0.851361973404905	0.878792490447783	0.865692146051087	SH3PXD2A	1
1764	C2	BOYLAN_MULTIPLE_MYELOMA_C_D_DN	BOYLAN_MULTIPLE_MYELOMA_C_D_DN	1/147	280/21728	0.852380659120298	0.879319344232627	0.866211145915804	C15orf48	1
1765	C2	HELLER_SILENCED_BY_METHYLATION_UP	HELLER_SILENCED_BY_METHYLATION_UP	1/147	283/21728	0.855395297331237	0.881903375675233	0.868756656658474	CYP3A5	1
1766	C2	HUTTMANN_B_CLL_POOR_SURVIVAL_UP	HUTTMANN_B_CLL_POOR_SURVIVAL_UP	1/147	286/21728	0.858348781792951	0.884421317749735	0.871237063241145	THEMIS2	1
1767	C2	LU_EZH2_TARGETS_UP	LU_EZH2_TARGETS_UP	1/147	288/21728	0.860284406650564	0.88588810922945	0.87268198895192	ATOX1	1
1768	C2	HADDAD_B_LYMPHOCYTE_PROGENITOR	HADDAD_B_LYMPHOCYTE_PROGENITOR	1/147	289/21728	0.861242344720637	0.886346969879061	0.873134009269365	HRK	1
1769	C2	ACEVEDO_LIVER_CANCER_WITH_H3K27ME3_UP	ACEVEDO_LIVER_CANCER_WITH_H3K27ME3_UP	1/147	290/21728	0.862193759214134	0.886798575172682	0.873578882387936	HAUS5	1
1770	C2	BROWNE_HCMV_INFECTION_14HR_DN	BROWNE_HCMV_INFECTION_14HR_DN	1/147	291/21728	0.863138694254507	0.887153439197065	0.873928456379707	DST	1
1771	C2	IVANOVA_HEMATOPOIESIS_MATURE_CELL	IVANOVA_HEMATOPOIESIS_MATURE_CELL	1/147	292/21728	0.864077193668818	0.887153439197065	0.873928456379707	C15orf48	1
1772	C2	REACTOME_CELL_CYCLE_CHECKPOINTS	REACTOME_CELL_CYCLE_CHECKPOINTS	1/147	292/21728	0.864077193668818	0.887153439197065	0.873928456379707	KNTC1	1
1773	C2	WANG_SMARCE1_TARGETS_UP	WANG_SMARCE1_TARGETS_UP	1/147	295/21728	0.866854512021522	0.889477049701799	0.876217428334172	HS3ST3B1	1
1774	C2	PURBEY_TARGETS_OF_CTBP1_NOT_SATB1_UP	PURBEY_TARGETS_OF_CTBP1_NOT_SATB1_UP	1/147	296/21728	0.867767701343261	0.889886261602751	0.876620540027292	SRSF2	1
1775	C2	MUELLER_PLURINET	MUELLER_PLURINET	1/147	299/21728	0.870470112177292	0.892128728712509	0.878829578208428	SRSF2	1
1776	C2	DURAND_STROMA_S_UP	DURAND_STROMA_S_UP	1/147	300/21728	0.87135866943661	0.89251065608368	0.879205812107988	PODXL	1
1777	C2	AGUIRRE_PANCREATIC_CANCER_COPY_NUMBER_UP	AGUIRRE_PANCREATIC_CANCER_COPY_NUMBER_UP	1/147	303/21728	0.873988179628767	0.894674290389212	0.881337192662083	CYP3A5	1
1778	C2	REACTOME_LEISHMANIA_INFECTION	REACTOME_LEISHMANIA_INFECTION	1/147	308/21728	0.878252583369693	0.898507965245162	0.885113718121032	GGT5	1
1779	C2	HORIUCHI_WTAP_TARGETS_UP	HORIUCHI_WTAP_TARGETS_UP	1/147	309/21728	0.879088104856371	0.898831218322413	0.885432152396706	SNX29	1
1780	C2	FISCHER_DIRECT_P53_TARGETS_META_ANALYSIS	FISCHER_DIRECT_P53_TARGETS_META_ANALYSIS	1/147	311/21728	0.880742100695678	0.89999045139015	0.886574104533406	TSPAN11	1
1781	C2	HORIUCHI_WTAP_TARGETS_DN	HORIUCHI_WTAP_TARGETS_DN	1/147	318/21728	0.886356085677207	0.905192460579438	0.891698566278132	MRPL48	1
1782	C2	SHEDDEN_LUNG_CANCER_GOOD_SURVIVAL_A12	SHEDDEN_LUNG_CANCER_GOOD_SURVIVAL_A12	1/147	319/21728	0.887136359166485	0.905454809060778	0.89195700387551	THEMIS2	1
1783	C2	DUTERTRE_ESTRADIOL_RESPONSE_24HR_UP	DUTERTRE_ESTRADIOL_RESPONSE_24HR_UP	1/147	323/21728	0.890204601088367	0.908050683893204	0.894514181456099	KNTC1	1
1784	C2	REACTOME_CLASS_A_1_RHODOPSIN_LIKE_RECEPTORS	REACTOME_CLASS_A_1_RHODOPSIN_LIKE_RECEPTORS	1/147	331/21728	0.896094729828279	0.913520260814922	0.899902222244819	CHRM2	1
1785	C2	WP_ALZHEIMERS_DISEASE_AND_MIRNA_EFFECTS	WP_ALZHEIMERS_DISEASE_AND_MIRNA_EFFECTS	1/147	336/21728	0.899615557778821	0.916569443437785	0.902905950061317	CHRNA7	1
1786	C2	PHONG_TNF_RESPONSE_NOT_VIA_P38	PHONG_TNF_RESPONSE_NOT_VIA_P38	1/147	341/21728	0.903017866738297	0.919494355183787	0.90578725953304	KLF6	1
1787	C2	MIKKELSEN_NPC_HCP_WITH_H3K27ME3	MIKKELSEN_NPC_HCP_WITH_H3K27ME3	1/147	345/21728	0.905657047965458	0.921639231164849	0.907900161396952	PTPRT	1
1788	C2	SCHUETZ_BREAST_CANCER_DUCTAL_INVASIVE_UP	SCHUETZ_BREAST_CANCER_DUCTAL_INVASIVE_UP	1/147	353/21728	0.910723291597935	0.926250026140169	0.912442222282284	NBL1	1
1789	C2	SENGUPTA_NASOPHARYNGEAL_CARCINOMA_DN	SENGUPTA_NASOPHARYNGEAL_CARCINOMA_DN	1/147	360/21728	0.914934021249241	0.929985814783306	0.916122320738772	C19orf33	1
1790	C2	SANSOM_APC_TARGETS_DN	SANSOM_APC_TARGETS_DN	1/147	361/21728	0.915519228048022	0.930034212873211	0.916169997348177	GGT5	1
1791	C2	DEURIG_T_CELL_PROLYMPHOCYTIC_LEUKEMIA_UP	DEURIG_T_CELL_PROLYMPHOCYTIC_LEUKEMIA_UP	1/147	367/21728	0.91894743959301	0.932968938084452	0.91906097399375	KLF6	1
1792	C2	RHEIN_ALL_GLUCOCORTICOID_THERAPY_DN	RHEIN_ALL_GLUCOCORTICOID_THERAPY_DN	1/147	368/21728	0.919505219021867	0.932987700239197	0.91907945645711	CTBP1	1
1793	C2	REACTOME_METABOLISM_OF_AMINO_ACIDS_AND_DERIVATIVES	REACTOME_METABOLISM_OF_AMINO_ACIDS_AND_DERIVATIVES	1/147	374/21728	0.922772732105697	0.935754294573772	0.921804808588341	NAT8L	1
1794	C2	LINDGREN_BLADDER_CANCER_CLUSTER_1_DN	LINDGREN_BLADDER_CANCER_CLUSTER_1_DN	1/147	378/21728	0.924877537272444	0.937339273275529	0.923366159679393	TFRC	1
1795	C2	CHARAFE_BREAST_CANCER_LUMINAL_VS_BASAL_UP	CHARAFE_BREAST_CANCER_LUMINAL_VS_BASAL_UP	1/147	385/21728	0.928424746870478	0.940094043563914	0.926079864027975	CHTOP	1
1796	C2	MULLIGHAN_MLL_SIGNATURE_1_UP	MULLIGHAN_MLL_SIGNATURE_1_UP	1/147	386/21728	0.928917721719845	0.940094043563914	0.926079864027975	ELMO3	1
1797	C2	CHYLA_CBFA2T3_TARGETS_UP	CHYLA_CBFA2T3_TARGETS_UP	1/147	387/21728	0.929407324142635	0.940094043563914	0.926079864027975	SLC35B4	1
1798	C2	HAN_SATB1_TARGETS_DN	HAN_SATB1_TARGETS_DN	1/147	388/21728	0.929893577052575	0.940094043563914	0.926079864027975	DST	1
1799	C2	KEGG_OLFACTORY_TRANSDUCTION	KEGG_OLFACTORY_TRANSDUCTION	1/147	389/21728	0.930376503208773	0.940094043563914	0.926079864027975	CAMK2B	1
1800	C2	BLALOCK_ALZHEIMERS_DISEASE_INCIPIENT_UP	BLALOCK_ALZHEIMERS_DISEASE_INCIPIENT_UP	1/147	390/21728	0.930856125216755	0.940094043563914	0.926079864027975	NFIC	1
1801	C2	BASAKI_YBX1_TARGETS_DN	BASAKI_YBX1_TARGETS_DN	1/147	395/21728	0.93320545360506	0.941916823066951	0.927875470973772	SH3PXD2A	1
1802	C2	KUMAR_TARGETS_OF_MLL_AF9_FUSION	KUMAR_TARGETS_OF_MLL_AF9_FUSION	1/147	407/21728	0.938525345896133	0.94648242673946	0.932373014232544	PTCH1	1
1803	C2	SCHAEFFER_PROSTATE_DEVELOPMENT_48HR_DN	SCHAEFFER_PROSTATE_DEVELOPMENT_48HR_DN	1/147	409/21728	0.939370131047198	0.94648242673946	0.932373014232544	PRKCB	1
1804	C2	ZHOU_INFLAMMATORY_RESPONSE_LPS_UP	ZHOU_INFLAMMATORY_RESPONSE_LPS_UP	1/147	409/21728	0.939370131047198	0.94648242673946	0.932373014232544	HS3ST3B1	1
1805	C2	IBRAHIM_NRF1_UP	IBRAHIM_NRF1_UP	1/147	419/21728	0.943424184839857	0.950013876468541	0.935851819898125	BCL2L13	1
1806	C2	MOOTHA_PGC	MOOTHA_PGC	1/147	421/21728	0.944202086428374	0.95024410094304	0.936078612367985	TFRC	1
1807	C2	CUI_TCF21_TARGETS_2_UP	CUI_TCF21_TARGETS_2_UP	1/147	433/21728	0.948651365301667	0.954166780216212	0.939942815436597	KNTC1	1
1808	C2	RATTENBACHER_BOUND_BY_CELF1	RATTENBACHER_BOUND_BY_CELF1	1/147	445/21728	0.952748083372876	0.957730496359719	0.943453406514381	CTAG1B	1
1809	C2	SCHAEFFER_PROSTATE_DEVELOPMENT_48HR_UP	SCHAEFFER_PROSTATE_DEVELOPMENT_48HR_UP	1/147	453/21728	0.955297161938185	0.95948835985533	0.945185065169321	WIF1	1
1810	C2	CHARAFE_BREAST_CANCER_LUMINAL_VS_MESENCHYMAL_UP	CHARAFE_BREAST_CANCER_LUMINAL_VS_MESENCHYMAL_UP	1/147	454/21728	0.955606037011985	0.95948835985533	0.945185065169321	ELMO3	1
1811	C2	SHEDDEN_LUNG_CANCER_POOR_SURVIVAL_A6	SHEDDEN_LUNG_CANCER_POOR_SURVIVAL_A6	1/147	459/21728	0.957118903499317	0.960449943766716	0.946132314547194	KNTC1	1
1812	C2	REACTOME_SIGNALING_BY_INTERLEUKINS	REACTOME_SIGNALING_BY_INTERLEUKINS	1/147	463/21728	0.95829223696173	0.961069895619591	0.94674302464747	IL1RL2	1
1813	C2	CREIGHTON_ENDOCRINE_THERAPY_RESISTANCE_2	CREIGHTON_ENDOCRINE_THERAPY_RESISTANCE_2	1/147	470/21728	0.960269347197248	0.962494768627601	0.94814665677401	TRIM24	1
1814	C2	REACTOME_NEUTROPHIL_DEGRANULATION	REACTOME_NEUTROPHIL_DEGRANULATION	1/147	479/21728	0.962675138440867	0.964347417199015	0.949971687523703	TMBIM1	1
1815	C2	SWEET_LUNG_CANCER_KRAS_UP	SWEET_LUNG_CANCER_KRAS_UP	1/147	482/21728	0.963444464945433	0.964506096559907	0.950128001418004	ATOX1	1
1816	C2	SPIELMAN_LYMPHOBLAST_EUROPEAN_VS_ASIAN_UP	SPIELMAN_LYMPHOBLAST_EUROPEAN_VS_ASIAN_UP	1/147	484/21728	0.963948578585017	0.964506096559907	0.950128001418004	SEC22A	1
1817	C2	CREIGHTON_ENDOCRINE_THERAPY_RESISTANCE_5	CREIGHTON_ENDOCRINE_THERAPY_RESISTANCE_5	1/147	493/21728	0.966132982332746	0.966132982332746	0.95173063486262	CCDC68	1
1818	C3	MIR485_3P	MIR485_3P	17/148	231/27978	6.93739073064223e-15	7.46116373080571e-12	6.00631986942445e-12	CREBRF/ST6GAL2/ELAVL2/SMPX/CCDC68/HS3ST3B1/TMEM184B/NRF1/CD46/KATNBL1/UBE2Q1/KLF6/RCN2/FAM133B/CTBP1/NAT8L/YPEL4	17
1819	C3	MIR539_3P	MIR539_3P	17/148	231/27978	6.93739073064223e-15	7.46116373080571e-12	6.00631986942445e-12	CREBRF/ST6GAL2/ELAVL2/SMPX/CCDC68/HS3ST3B1/TMEM184B/NRF1/CD46/KATNBL1/UBE2Q1/KLF6/RCN2/FAM133B/CTBP1/NAT8L/YPEL4	17
1820	C3	MIR6825_5P	MIR6825_5P	19/148	417/27978	9.50651011559226e-13	6.81616775287965e-10	5.48709092636817e-10	UBE2Q1/IFT140/PLXNA4/UBE2D4/YPEL4/VASH1/ANKRD52/PHYHIP/NBL1/NFIC/TTBK1/RNASE13/TSPAN11/ZBTB7A/NOVA2/IQSEC2/PPP1R9B/CASKIN1/ELAVL3	19
1821	C3	MIR637	MIR637	11/148	92/27978	2.31990766563046e-12	1.24753034719278e-09	1.00427581841108e-09	CPLX2/SLC8A2/RNASE13/SPRED3/SMYD5/TSPAN11/MNT/PPP1R9B/ZNF853/SNX29/GIPC3	11
1822	C3	MIR7110_5P	MIR7110_5P	13/148	167/27978	5.78913073624758e-12	2.49048404273371e-09	2.00486738128995e-09	THEMIS2/RASL10B/NFIC/SLC8A2/SPRED3/SCRT2/ZBTB7A/MNT/DMTN/IQSEC2/PTCH1/ELAVL3/BCL2L13	13
1823	C3	MIR608	MIR608	14/148	210/27978	7.08555396683363e-12	2.54017109710986e-09	2.04486601323532e-09	PLXNA4/ANKRD52/RASL10B/PODXL/LSMEM2/CPLX2/NFIC/TTBK1/SLC8A2/ZBTB7A/NOVA2/IQSEC2/PPP1R9B/ELAVL3	14
1824	C3	MIR6842_5P	MIR6842_5P	12/148	155/27978	4.14877731895455e-11	1.27486000186732e-08	1.02627649468876e-08	THEMIS2/RASL10B/NFIC/SLC8A2/SPRED3/SCRT2/ZBTB7A/MNT/DMTN/IQSEC2/PTCH1/BCL2L13	12
1825	C3	MIR4492	MIR4492	17/148	416/27978	8.79237760633106e-11	2.36405052890226e-08	1.90308699505455e-08	PLXNA4/SON/SH3PXD2A/NAT8L/RIMS4/FAIM2/KIAA0513/CPLX2/NFIC/SLC8A2/SMYD5/KLK4/SZT2/IQSEC2/PACS1/BCL2L13/GIPC3	17
1826	C3	MIR5787	MIR5787	13/148	249/27978	8.45949665494287e-10	2.02181970053135e-07	1.62758736811474e-07	PLXNA4/SH3PXD2A/NAT8L/RIMS4/CPLX2/NFIC/TTBK1/MNT/NOVA2/SNX29/PACS1/GIPC3/MLKL	13
1827	C3	MIR4651	MIR4651	12/148	203/27978	9.45716910326126e-10	2.0342370741115e-07	1.63758349209103e-07	RASL10B/PODXL/LSMEM2/CPLX2/NFIC/TTBK1/SLC8A2/ZBTB7A/NOVA2/IQSEC2/PPP1R9B/ELAVL3	12
1828	C3	MIR4505	MIR4505	13/148	255/27978	1.13072153832928e-09	2.21107457176934e-07	1.77993964646092e-07	PLXNA4/SH3PXD2A/NAT8L/RIMS4/CPLX2/NFIC/KLK4/MNT/NOVA2/SNX29/PACS1/GIPC3/MLKL	13
1829	C3	MIR4723_5P	MIR4723_5P	12/148	209/27978	1.31838210046829e-09	2.36319991508941e-07	1.90240224146521e-07	PLXNA4/ANKRD52/NFIC/SLC8A2/RNASE13/MNT/NOVA2/PPP1R9B/ELAVL3/SNX29/PACS1/PRR23A	12
1830	C3	MIR149_3P	MIR149_3P	16/148	435/27978	1.48809268813919e-09	2.44514922503941e-07	1.9683723483275e-07	TMEM184B/PLXNA4/CCDC180/YPEL4/ANKRD52/PHYHIP/FAIM2/NFIC/SLC8A2/MNT/NOVA2/PPP1R9B/CASKIN1/ELAVL3/PACS1/MTFMT	16
1831	C3	MIR198	MIR198	9/148	93/27978	1.6730193101524e-09	2.44514922503941e-07	1.9683723483275e-07	ATG12/COA6/PGC/FGFRL1/RGS12/CDY1B/CDY1/VBP1/FGF11	9
1832	C3	MIR5001_5P	MIR5001_5P	11/148	169/27978	1.7612093457678e-09	2.44514922503941e-07	1.9683723483275e-07	SON/SH3PXD2A/KIAA0513/CPLX2/NFIC/KLK4/SZT2/IQSEC2/PACS1/BCL2L13/GIPC3	11
1833	C3	MIR6870_5P	MIR6870_5P	12/148	215/27978	1.81879998143331e-09	2.44514922503941e-07	1.9683723483275e-07	PLXNA4/SH3PXD2A/ANKRD52/NFIC/SLC8A2/MNT/NOVA2/PPP1R9B/ELAVL3/SNX29/PACS1/PRR23A	12
1834	C3	MIR762	MIR762	11/148	175/27978	2.54566852287172e-09	3.22101940746887e-07	2.59295648304891e-07	SON/SH3PXD2A/KIAA0513/CPLX2/NFIC/KLK4/SZT2/IQSEC2/PACS1/BCL2L13/GIPC3	11
1835	C3	MIR6721_5P	MIR6721_5P	14/148	340/27978	3.987589557895e-09	4.76516952168452e-07	3.83601451622063e-07	SH3PXD2A/NAT8L/ANKRD52/RIMS4/RASL10B/PHYHIP/EPHA10/CAMKK1/CPLX2/NFIC/SMYD5/DMTN/PPP1R9B/BCL2L13	14
1836	C3	MIR6883_5P	MIR6883_5P	15/148	407/27978	4.84851169720784e-09	5.48902561089161e-07	4.41872672681823e-07	TMEM184B/PLXNA4/CCDC180/YPEL4/ANKRD52/PHYHIP/FAIM2/NFIC/SLC8A2/MNT/NOVA2/PPP1R9B/CASKIN1/ELAVL3/PACS1	15
1837	C3	MIR6766_5P	MIR6766_5P	12/148	237/27978	5.46122829349997e-09	5.87355102965922e-07	4.72827396989866e-07	HBEGF/SH3PXD2A/RIMS4/NFIC/RNASE13/TSPAN11/ZBTB7A/MNT/NOVA2/IQSEC2/PPP1R9B/ELAVL3	12
1838	C3	MIR4498	MIR4498	12/148	250/27978	9.9233695794938e-09	1.01643656978529e-06	8.18242754800366e-07	SON/SH3PXD2A/KIAA0513/CPLX2/NFIC/SLC8A2/KLK4/SZT2/IQSEC2/PACS1/BCL2L13/GIPC3	12
1839	C3	MIR5698	MIR5698	11/148	201/27978	1.08410760269439e-08	1.05996156972528e-06	8.53280864321658e-07	PLXNA4/ANKRD52/NFIC/SLC8A2/MNT/NOVA2/PPP1R9B/ELAVL3/SNX29/PACS1/PRR23A	11
1840	C3	MIR6756_5P	MIR6756_5P	12/148	255/27978	1.2370885774451e-08	1.13298573821298e-06	9.12066132942008e-07	HBEGF/SH3PXD2A/RIMS4/NFIC/RNASE13/TSPAN11/ZBTB7A/MNT/NOVA2/IQSEC2/PPP1R9B/ELAVL3	12
1841	C3	MIR7111_5P	MIR7111_5P	11/148	204/27978	1.26414029368254e-08	1.13298573821298e-06	9.12066132942008e-07	PLXNA4/ANKRD52/NFIC/SLC8A2/MNT/NOVA2/PPP1R9B/ELAVL3/SNX29/PACS1/PRR23A	11
1842	C3	MIR6846_5P	MIR6846_5P	8/148	83/27978	1.42978331476015e-08	1.23018556401963e-06	9.90313074854923e-07	NAT8L/CPLX2/NFIC/SLC8A2/SPRED3/NOVA2/IQSEC2/PPP1R9B	8
1843	C3	MIR6752_5P	MIR6752_5P	9/148	122/27978	1.86320746385593e-08	1.54144586721312e-06	1.24088108422794e-06	RASL10B/NFIC/SCRT2/ZBTB7A/MNT/DMTN/IQSEC2/PTCH1/BCL2L13	9
1844	C3	MIR4731_5P	MIR4731_5P	11/148	256/27978	1.28657476260026e-07	1.02497122753821e-05	8.2511324930894e-06	DLX1/GIGYF1/CPLX2/TTBK1/TSPAN11/KRTAP10-10/SZT2/IQSEC2/PPP1R9B/PACS1/GIPC3	11
1845	C3	MIR6848_5P	MIR6848_5P	7/148	82/27978	2.74225225824485e-07	2.10663735981596e-05	1.69586652812511e-05	NAT8L/RASL10B/CPLX2/NFIC/SLC8A2/SPRED3/PPP1R9B	7
1846	C3	MIR6764_5P	MIR6764_5P	10/148	236/27978	5.55497940096514e-07	4.12026230740552e-05	3.31685702888844e-05	TMEM184B/GIGYF1/YPEL4/VASH1/ANKRD52/RIMS4/NFIC/SLC8A2/SPRED3/SZT2	10
1847	C3	MIR423_5P	MIR423_5P	8/148	140/27978	8.39968909706665e-07	6.02257708259679e-05	4.84824160164023e-05	TMEM184B/NAT8L/RIMS4/NFIC/TSPAN11/KLK4/DMTN/PACS1	8
1848	C3	MIR3202	MIR3202	10/148	250/27978	9.38518133470422e-07	6.51210485514476e-05	5.24231690851899e-05	CREBRF/ZNF862/MAFG/SH3PXD2A/RIMS4/SCRT2/MNT/NOVA2/IQSEC2/MLKL	10
1849	C3	MIR6501_3P	MIR6501_3P	8/148	147/27978	1.21494698694404e-06	7.92143698939114e-05	6.37684496686898e-05	CREBRF/VAPB/CHTOP/SEC22A/KRTAP4-4/PLXNA4/NAT8L/GIPC3	8
1850	C3	MIR1249_5P	MIR1249_5P	9/148	199/27978	1.21528322012974e-06	7.92143698939114e-05	6.37684496686898e-05	TMEM184B/PLXNA4/SH3PXD2A/ANKRD52/PHYHIP/SLC8A2/RNASE13/NOVA2/PACS1	9
1851	C3	MIR6797_5P	MIR6797_5P	9/148	201/27978	1.32034524857441e-06	8.35312538142221e-05	6.72435892849815e-05	TMEM184B/PLXNA4/SH3PXD2A/ANKRD52/PHYHIP/SLC8A2/RNASE13/NOVA2/PACS1	9
1852	C3	MIR1237_5P_MIR4488	MIR1237_5P_MIR4488	4/148	17/27978	1.695997681745e-06	0.000104231171812386	8.39072537284368e-05	NAT8L/NFIC/SLC8A2/IQSEC2	4
1853	C3	TGTATGA_MIR4853P	TGTATGA_MIR4853P	8/148	155/27978	1.80990727980416e-06	0.000108141959968298	8.70554817332701e-05	CREBRF/SMPX/TMEM184B/NRF1/VAPB/UBE2Q1/CTBP1/CPLX2	8
1854	C3	MIR4697_5P	MIR4697_5P	4/148	19/27978	2.73939526572371e-06	0.000156206413596834	0.000125747902012181	NAT8L/NFIC/SLC8A2/IQSEC2	4
1855	C3	MIR1184	MIR1184	8/148	164/27978	2.75957401984179e-06	0.000156206413596834	0.000125747902012181	ATG12/MAFG/MRPL48/UBE2D4/TNNT3/PATE4/B3GALT4/KIAA0513	8
1856	C3	MIR3184_5P	MIR3184_5P	7/148	134/27978	7.53056063537222e-06	0.000415339382735529	0.000334352827130562	TMEM184B/NAT8L/RIMS4/NFIC/TSPAN11/KLK4/PACS1	7
1857	C3	MIR1207_5P	MIR1207_5P	10/148	331/27978	1.13016672043913e-05	0.000607747153916141	0.000489243225032202	KLF6/MAFG/HBEGF/NAT8L/RASL10B/EPHA10/KIAA0513/NFIC/SMYD5/MNT	10
1858	C3	BACH1_01	BACH1_01	9/148	263/27978	1.17513708366044e-05	0.000616517040720392	0.000496303081545937	ELAVL2/HS3ST3B1/SRSF2/C19orf33/HBEGF/CAMKK1/MNT/PPP1R9B/UCN2	9
1859	C3	AP1_Q4_01	AP1_Q4_01	9/148	264/27978	1.21119552372956e-05	0.000620305136081498	0.000499352540484996	ELAVL2/SRSF2/C19orf33/HBEGF/CAMKK1/MNT/PPP1R9B/UCN2/FGF11	9
1860	C3	MIR4779	MIR4779	7/148	147/27978	1.37946858512543e-05	0.000690055099210418	0.000555502037339371	TMEM184B/PLXNA4/RIMS4/KLK4/NOVA2/IQSEC2/PACS1	7
1861	C3	CCCAGAG_MIR326	CCCAGAG_MIR326	7/148	156/27978	2.02711039865658e-05	0.000987858543844734	0.000795237125755261	RIMS4/RASL10B/FAIM2/KIAA0513/SLC8A2/PPP1R9B/PTCH1	7
1862	C3	MIR92A_2_5P	MIR92A_2_5P	8/148	217/27978	2.13929040290965e-05	0.000987858543844734	0.000795237125755261	SH3PXD2A/NFIC/ZBTB7A/NOVA2/IQSEC2/PPP1R9B/ELAVL3/MLKL	8
1863	C3	MIR4725_3P	MIR4725_3P	9/148	284/27978	2.15850076990714e-05	0.000987858543844734	0.000795237125755261	ELAVL2/CCDC68/SRSF2/MAFG/SH3PXD2A/RASL10B/SCRT2/ZBTB7A/DMTN	9
1864	C3	MIR6780B_5P	MIR6780B_5P	9/148	284/27978	2.15850076990714e-05	0.000987858543844734	0.000795237125755261	ELAVL2/CCDC68/SRSF2/MAFG/SH3PXD2A/RASL10B/SCRT2/ZBTB7A/DMTN	9
1865	C3	MIR7106_5P	MIR7106_5P	10/148	359/27978	2.26993074959355e-05	0.00101721271716161	0.000818867562079252	NRF1/PLXNA4/UBE2D4/KIAA0513/CPLX2/NFIC/KLK4/NOVA2/PACS1/MTFMT	10
1866	C3	MIR1291	MIR1291	6/148	113/27978	3.13974760321784e-05	0.00137828512133093	0.00110953486730255	SH3PXD2A/XKR7/LYNX1/VASH1/PHYHIP/IQSEC2	6
1867	C3	MIR6878_3P	MIR6878_3P	5/148	69/27978	3.31234286510831e-05	0.0014249699005696	0.00114711663433751	DST/PTCH1/ELAVL3/GIPC3/MLKL	5
1868	C3	MIR1915_3P	MIR1915_3P	7/148	173/27978	3.93384136563016e-05	0.00165915544656284	0.00133563860608083	TMEM184B/YPEL4/VASH1/ANKRD52/RIMS4/SPRED3/SZT2	7
1869	C3	MIR4763_3P	MIR4763_3P	8/148	247/27978	5.36302380886866e-05	0.00221843542555317	0.00178586521570626	KLF6/MAFG/HBEGF/NAT8L/RASL10B/EPHA10/NFIC/MNT	8
1870	C3	MIR4514	MIR4514	7/148	186/27978	6.22434447671344e-05	0.00252614433385106	0.00203357431265017	FBXO45/GPR26/SON/RIMS4/KIAA0513/SLC8A2/FGFRL1	7
1871	C3	MIR6852_5P	MIR6852_5P	7/148	187/27978	6.4381075938604e-05	0.00256451285822106	0.00206446140192989	UBE2Q1/PLXNA4/SH3PXD2A/CPLX2/NFIC/ZBTB7A/PTPRT	7
1872	C3	MIR4323	MIR4323	4/148	42/27978	7.19702927401715e-05	0.00281469272152925	0.0022658589771786	RCN2/FBXO45/IQSEC2/PPP1R9B	4
1873	C3	MIR4722_5P	MIR4722_5P	6/148	136/27978	8.84062618350827e-05	0.00333617314398707	0.00268565652296789	ZNF862/PLXNA4/PHYHIP/FAIM2/TSPAN11/SZT2	6
1874	C3	MIR6887_5P	MIR6887_5P	6/148	136/27978	8.84062618350827e-05	0.00333617314398707	0.00268565652296789	ELAVL2/NFIC/SLC8A2/ZBTB7A/NOVA2/IQSEC2	6
1875	C3	MIR6129	MIR6129	7/148	198/27978	9.21197054150397e-05	0.00341637045427156	0.0027502162505942	FBXO45/PLXNA4/KIAA0513/TTBK1/KLK4/NOVA2/PACS1	7
1876	C3	MIR1286	MIR1286	5/148	87/27978	0.000100901800045174	0.00366773063844546	0.00295256399728047	PLXNA4/SON/PHYHIP/CAMKK1/TSPAN11	5
1877	C3	CACCCBINDINGFACTOR_Q6	CACCCBINDINGFACTOR_Q6	8/148	271/27978	0.000102307688659567	0.00366773063844546	0.00295256399728047	OSTC/HRK/DLX1/SMYD5/MNT/SZT2/PTCH1/FGF11	8
1878	C3	MIR4430	MIR4430	6/148	144/27978	0.000121098829019282	0.00427022264295862	0.003437576768537	KLF6/PLXNA4/SH3PXD2A/VASH1/TTBK1/MNT	6
1879	C3	MIR6127	MIR6127	7/148	214/27978	0.000149166035095522	0.00514743619140413	0.00414374344117047	FBXO45/PLXNA4/KIAA0513/TTBK1/KLK4/NOVA2/PACS1	7
1880	C3	MIR6885_5P	MIR6885_5P	4/148	51/27978	0.000154861261357878	0.00514743619140413	0.00414374344117047	RIMS4/NFIC/ZBTB7A/IQSEC2	4
1881	C3	MIR4700_5P	MIR4700_5P	7/148	216/27978	0.000157960774433232	0.00514743619140413	0.00414374344117047	SON/GIGYF1/CPLX2/RNASE13/TSPAN11/PPP1R9B/CASKIN1	7
1882	C3	MIR4447	MIR4447	8/148	289/27978	0.000159079902199527	0.00514743619140413	0.00414374344117047	SH3PXD2A/CPLX2/NFIC/RNASE13/SMYD5/NOVA2/IQSEC2/ELAVL3	8
1883	C3	MIR4271	MIR4271	7/148	217/27978	0.000162513036780037	0.00514743619140413	0.00414374344117047	ELAVL2/CCDC68/SRSF2/TAP2/MAFG/SH3PXD2A/SCRT2	7
1884	C3	MIR103A_1_5P	MIR103A_1_5P	6/148	152/27978	0.000162726946078792	0.00514743619140413	0.00414374344117047	FBXO45/CYLC2/BCL6B/SON/ABHD10/TMIE	6
1885	C3	MIR3652	MIR3652	6/148	152/27978	0.000162726946078792	0.00514743619140413	0.00414374344117047	KLF6/PLXNA4/SH3PXD2A/VASH1/TTBK1/MNT	6
1886	C3	MIR660_3P	MIR660_3P	5/148	99/27978	0.000185640706151456	0.00578714723089539	0.00465871794994882	ZNF862/RIMS4/CPLX2/NFIC/IQSEC2	5
1887	C3	MIR103A_2_5P	MIR103A_2_5P	6/148	157/27978	0.000194007307170974	0.00596156739606808	0.00479912812475568	FBXO45/CYLC2/BCL6B/SON/ABHD10/TMIE	6
1888	C3	MIR4692	MIR4692	7/148	228/27978	0.000219974587534546	0.00666430053220856	0.00536483612297001	FBXO45/GPR26/SON/RIMS4/KIAA0513/SLC8A2/FGFRL1	7
1889	C3	MIR4446_5P	MIR4446_5P	8/148	304/27978	0.000224256911962469	0.00669967524487876	0.0053933131605009	ELAVL2/UBE2Q1/GPR26/CHRM2/SH3PXD2A/YPEL4/ELAVL3/PTPRT	8
1890	C3	MIR328_5P	MIR328_5P	4/148	58/27978	0.000255485383236661	0.00752806930605558	0.00606017960236924	RIMS4/NFIC/ZBTB7A/IQSEC2	4
1891	C3	MIR8089	MIR8089	6/148	166/27978	0.000262121640912169	0.00761923850813617	0.00613357182504294	SON/CPLX2/RNASE13/TSPAN11/PPP1R9B/CASKIN1	6
1892	C3	MIR4667_5P	MIR4667_5P	6/148	169/27978	0.000288580347542475	0.00827648436751818	0.00666266205905082	SON/CPLX2/RNASE13/TSPAN11/PPP1R9B/CASKIN1	6
1893	C3	MIR6077	MIR6077	7/148	239/27978	0.000292814688020062	0.00828742623593624	0.00667147038494464	SMPX/FAM133B/MAFG/PLXNA4/BCL6B/PRKCB/SLC8A2	7
1894	C3	MIR1587	MIR1587	4/148	61/27978	0.000310413612941471	0.0086714244342481	0.00698059320968858	TMBIM1/GIPC3/CDY1B/CDY1	4
1895	C3	AHR_01	AHR_01	4/148	65/27978	0.000396185561320791	0.010925578748731	0.00879521252864644	CREBRF/NRF1/MNT/ELAVL3	4
1896	C3	MIR543	MIR543	8/148	332/27978	0.000404203551191242	0.0110055928938274	0.00885962480625706	CREBRF/KLF6/FAM133B/BCL6B/DLX1/TTBK1/C15orf48/VBP1	8
1897	C3	MIR4778_3P	MIR4778_3P	7/148	254/27978	0.000422145640125099	0.0113365230340834	0.00912602725345233	FBXO45/SEC22A/C19orf33/HBEGF/SEC61B/NFIC/BCL2L13	7
1898	C3	MIR449B_5P	MIR449B_5P	7/148	255/27978	0.000432168707017591	0.0113365230340834	0.00912602725345233	TMEM184B/TRANK1/ANKRD52/CPLX2/UCN2/PACS1/BCL2L13	7
1899	C3	NGFIC_01	NGFIC_01	7/148	255/27978	0.000432168707017591	0.0113365230340834	0.00912602725345233	ATG12/HRK/BCL6B/NAT8L/SMYD5/MNT/ELAVL3	7
1900	C3	MIR34C_5P	MIR34C_5P	7/148	258/27978	0.000463384187850792	0.0120089082899645	0.00966730487019091	TMEM184B/TRANK1/ANKRD52/CPLX2/UCN2/PACS1/BCL2L13	7
1901	C3	MIR6751_5P	MIR6751_5P	4/148	69/27978	0.000497677067685779	0.0127440877689537	0.0102591325356279	NFIC/SCRT2/ZBTB7A/NOVA2	4
1902	C3	MIR6891_5P	MIR6891_5P	5/148	124/27978	0.000525812174391533	0.0133061410248963	0.0107115916640752	TMEM184B/UBE2Q1/SON/ZBTB7A/NOVA2	5
1903	C3	MIR1343_5P	MIR1343_5P	5/148	125/27978	0.000545415202183364	0.0136417220918188	0.0109817381590163	IFT140/SH3PXD2A/TMBIM1/NFIC/NOVA2	5
1904	C3	MIR6130	MIR6130	6/148	193/27978	0.000583807132716961	0.0144341280744159	0.0116196337969679	FBXO45/PLXNA4/KIAA0513/KLK4/NOVA2/PACS1	6
1905	C3	MIR4510	MIR4510	6/148	194/27978	0.000599851391994808	0.0146622766384185	0.0118032959309983	FBXO45/PLXNA4/KIAA0513/KLK4/NOVA2/PACS1	6
1906	C3	MIR1248	MIR1248	5/148	128/27978	0.000607527384009218	0.0146830494719531	0.0118200182932604	BCL6B/CHRM2/ZDBF2/ABHD10/ANKRD52	5
1907	C3	MIR6887_3P	MIR6887_3P	6/148	196/27978	0.000632965701140615	0.0151278802572607	0.0121781120277931	XKR7/ANKRD52/RIMS4/NBL1/MNT/ELAVL3	6
1908	C3	BACH2_01	BACH2_01	7/148	273/27978	0.00064754808264178	0.0151983504607031	0.0122348413261184	HS3ST3B1/HBEGF/CAMKK1/MNT/PPP1R9B/UCN2/FGF11	7
1909	C3	MIR6133	MIR6133	6/148	197/27978	0.000650045672889208	0.0151983504607031	0.0122348413261184	FBXO45/PLXNA4/KIAA0513/KLK4/NOVA2/PACS1	6
1910	C3	ATACTGT_MIR144	ATACTGT_MIR144	6/148	198/27978	0.000667480859372776	0.0152739503033068	0.0122957000410775	CREBRF/WIF1/CHTOP/TFRC/DGCR2/SON	6
1911	C3	MIR518C_5P	MIR518C_5P	6/148	198/27978	0.000667480859372776	0.0152739503033068	0.0122957000410775	WIF1/TAP2/PLXNA4/FAIM2/FGF11/SLC35B4	6
1912	C3	MIR7109_5P	MIR7109_5P	4/148	75/27978	0.000682769727523289	0.01545934404108	0.0124449440639979	NFIC/ZBTB7A/NOVA2/IQSEC2	4
1913	C3	EGR_Q6	EGR_Q6	7/148	280/27978	0.000751316082035415	0.016834175963106	0.0135516990674151	OSTC/ATG12/NAT8L/MNT/PPP1R9B/PTCH1/PACS1	7
1914	C3	MIR6795_5P	MIR6795_5P	5/148	136/27978	0.000799111943206275	0.0177205132972855	0.0142652104891408	ELAVL2/NFIC/SLC8A2/ZBTB7A/IQSEC2	5
1915	C3	MIR6735_3P	MIR6735_3P	3/148	35/27978	0.000838503557623381	0.0184042974739581	0.0148156643640222	TMEM184B/TMBIM1/IQSEC2	3
1916	C3	MIR1275	MIR1275	7/148	287/27978	0.000867833669578696	0.0188556588208462	0.0151790152733329	NFIC/SPRED3/SCRT2/TSPAN11/ZBTB7A/NOVA2/SNX29	7
1917	C3	MIR4306	MIR4306	9/148	474/27978	0.000980926264412221	0.0208332768517513	0.0167710198052954	CREBRF/TAP2/UBE2D4/GPR26/FAIM2/TTBK1/MNT/NOVA2/PRR23A	9
1918	C3	STAT5A_04	STAT5A_04	6/148	214/27978	0.0009989665067376	0.0208332768517513	0.0167710198052954	ELAVL2/NRF1/PAG1/YIPF3/BCL6B/PTCH1	6
1919	C3	MIR6775_3P	MIR6775_3P	4/148	83/27978	0.000999114352137473	0.0208332768517513	0.0167710198052954	SH3PXD2A/XKR7/VASH1/IQSEC2	4
1920	C3	MIR593_3P	MIR593_3P	5/148	143/27978	0.00100089102262906	0.0208332768517513	0.0167710198052954	CPLX2/SZT2/CDY1B/CDY1/FGF11	5
1921	C3	YATTNATC_UNKNOWN	YATTNATC_UNKNOWN	8/148	382/27978	0.0010072807031995	0.0208332768517513	0.0167710198052954	ELAVL2/SMPX/TMEM184B/OSTC/TMIE/TMBIM1/CPLX2/UCN2	8
1922	C3	MIR4530	MIR4530	5/148	145/27978	0.00106492239463882	0.0218156959130296	0.0175618780870262	VAPB/UBE2Q1/TRADD/SH3PXD2A/VASH1	5
1923	C3	MIR7162_3P	MIR7162_3P	6/148	218/27978	0.00109877930800029	0.0222969272783832	0.0179492746937485	PLXNA4/TRANK1/ANKRD52/SPRED3/KLK4/CASKIN1	6
1924	C3	MIR5088_5P	MIR5088_5P	3/148	39/27978	0.0011528723888536	0.0229613750780009	0.0184841625698262	VAPB/SH3PXD2A/RIMS4	3
1925	C3	MIR6782_5P	MIR6782_5P	3/148	39/27978	0.0011528723888536	0.0229613750780009	0.0184841625698262	GIGYF1/ANKRD52/NOVA2	3
1926	C3	MIR515_5P	MIR515_5P	7/148	304/27978	0.00121060392290385	0.0238899911758365	0.0192317088669902	ELAVL2/HS3ST3B1/OSTC/KLF6/FBXO45/CAMKK1/NOVA2	7
1927	C3	MIR140_5P	MIR140_5P	4/148	88/27978	0.00124226897822894	0.0241789209215827	0.019464300529009	ELAVL2/KATNBL1/KLF6/FBXO45	4
1928	C3	MIR449A	MIR449A	7/148	306/27978	0.00125704903480922	0.0241789209215827	0.019464300529009	TMEM184B/TRANK1/ANKRD52/CPLX2/UCN2/PACS1/BCL2L13	7
1929	C3	MIR26A_5P	MIR26A_5P	9/148	492/27978	0.00127020830503898	0.0241789209215827	0.019464300529009	CREBRF/ST6GAL2/ELAVL2/TMEM184B/PAG1/RCN2/TRANK1/SH3PXD2A/MTFMT	9
1930	C3	MIR26B_5P	MIR26B_5P	9/148	492/27978	0.00127020830503898	0.0241789209215827	0.019464300529009	CREBRF/ST6GAL2/ELAVL2/TMEM184B/PAG1/RCN2/TRANK1/SH3PXD2A/MTFMT	9
1931	C3	MIR519E_5P	MIR519E_5P	7/148	308/27978	0.00130487933609387	0.0243245192759211	0.0195815088252172	ELAVL2/HS3ST3B1/OSTC/KLF6/FBXO45/CAMKK1/NOVA2	7
1932	C3	MIR185_3P	MIR185_3P	5/148	152/27978	0.00131314431246927	0.0243245192759211	0.0195815088252172	SH3PXD2A/CPLX2/TSPAN11/KLK4/GIPC3	5
1933	C3	MIR3667_3P	MIR3667_3P	5/148	152/27978	0.00131314431246927	0.0243245192759211	0.0195815088252172	GPR26/KIAA0513/PTCH1/SNX29/BCL2L13	5
1934	C3	MIR34A_5P	MIR34A_5P	7/148	309/27978	0.00132932282374107	0.0243245192759211	0.0195815088252172	TMEM184B/TRANK1/ANKRD52/CPLX2/UCN2/PACS1/BCL2L13	7
1935	C3	MIR378E	MIR378E	3/148	41/27978	0.00133439947678228	0.0243245192759211	0.0195815088252172	CREBRF/KLK4/IQSEC2	3
1936	C3	MIR6895_3P	MIR6895_3P	4/148	90/27978	0.00135018100970246	0.0244053727047899	0.0196465967356086	CHTOP/SON/SH3PXD2A/CPLX2	4
1937	C3	MIR766_3P	MIR766_3P	5/148	154/27978	0.00139130970837008	0.0249392265225337	0.0200763550023578	VAPB/FBXO45/CYLC2/SH3PXD2A/EPHA10	5
1938	C3	MIR3911	MIR3911	4/148	91/27978	0.00140651759224915	0.0249407062923598	0.0200775462335423	CREBRF/CTBP1/MNT/BCL2L13	4
1939	C3	MIR7110_3P	MIR7110_3P	8/148	403/27978	0.00141458213280702	0.0249407062923598	0.0200775462335423	PLXNA4/ATP6AP1L/SH3PXD2A/RIMS4/EPHA10/CPLX2/ZBTB7A/ELAVL3	8
1940	C3	MIR556_5P	MIR556_5P	3/148	42/27978	0.00143150941401629	0.0250339573134068	0.0201526143436611	KLF6/ATG12/RIMS4	3
1941	C3	MIR4669	MIR4669	2/148	11/27978	0.0014815753943973	0.0257005538173274	0.0206892319506245	FAIM2/FGFRL1	2
1942	C3	MIR525_5P	MIR525_5P	5/148	157/27978	0.00151492210322748	0.0260687795523385	0.0209856577668143	SEC22A/PATE4/SON/SPRED3/GIPC3	5
1943	C3	MIR520A_5P	MIR520A_5P	5/148	159/27978	0.00160170162631541	0.0273433349063844	0.0220116890166152	SEC22A/PATE4/SON/SPRED3/GIPC3	5
1944	C3	MIR4687_5P	MIR4687_5P	3/148	44/27978	0.0016387776984511	0.027667841557712	0.0222729204837095	KLF6/PRKCB/VBP1	3
1945	C3	ACCTGTTG_UNKNOWN	ACCTGTTG_UNKNOWN	5/148	160/27978	0.00164643594578667	0.027667841557712	0.0222729204837095	NRF1/DST/RIMS4/RASL10B/PHYHIP	5
1946	C3	MIR4292	MIR4292	5/148	161/27978	0.00169208144340277	0.0281269589350876	0.0226425150839116	ZNF862/VASH1/RIMS4/NBL1/CPLX2	5
1947	C3	CCAGGGG_MIR331	CCAGGGG_MIR331	4/148	96/27978	0.00171298541166735	0.0281269589350876	0.0226425150839116	CREBRF/YPEL4/RIMS4/CPLX2	4
1948	C3	MIR7155_5P	MIR7155_5P	4/148	96/27978	0.00171298541166735	0.0281269589350876	0.0226425150839116	SPRED3/TSPAN11/MNT/GIPC3	4
1949	C3	MIR6798_5P	MIR6798_5P	3/148	45/27978	0.0017490739036799	0.0285019542940566	0.0229443905227547	PHYHIP/NBL1/CPLX2	3
1950	C3	MIR1343_3P	MIR1343_3P	5/148	163/27978	0.00178615053313334	0.0285440696912132	0.022978293886342	NRF1/VAPB/PLXNA4/KLK4/PTPRT	5
1951	C3	MIR6840_3P	MIR6840_3P	5/148	163/27978	0.00178615053313334	0.0285440696912132	0.022978293886342	TAP2/NAT8L/RIMS4/SLC8A2/TSPAN11	5
1952	C3	MZF1_01	MZF1_01	6/148	240/27978	0.00179146880907196	0.0285440696912132	0.022978293886342	SRSF2/ATG12/BCL6B/KNTC1/DLX1/FGF11	6
1953	C3	TCCATTKW_UNKNOWN	TCCATTKW_UNKNOWN	6/148	242/27978	0.00186782847663615	0.0295419048032674	0.0237815622605764	ELAVL2/DST/BCL6B/SON/DLX1/FGF11	6
1954	C3	GCM_Q2	GCM_Q2	6/148	245/27978	0.00198696375359598	0.0311967812699631	0.0251137562402258	SRSF2/ELMO3/KNTC1/MNT/PPP1R9B/FGF11	6
1955	C3	CACBINDINGPROTEIN_Q6	CACBINDINGPROTEIN_Q6	6/148	246/27978	0.00202792605488522	0.0316091952467979	0.0254457540830373	KNTC1/DLX1/YPEL4/ZBTB7A/MNT/FGF11	6
1956	C3	MIR3150A_3P	MIR3150A_3P	4/148	101/27978	0.00206299059858001	0.0319244084715511	0.0256995042382743	NBL1/SCRT2/NOVA2/ELAVL3	4
1957	C3	MIR486_3P	MIR486_3P	5/148	169/27978	0.00209138842187355	0.0321326892532143	0.0258671725863307	PLXNA4/ABHD10/RIMS4/NFIC/TTBK1	5
1958	C3	MIR3158_5P	MIR3158_5P	5/148	170/27978	0.00214573804727762	0.0325033981668603	0.0261655973889673	CHRNA7/DST/HBEGF/SH3PXD2A/KIAA0513	5
1959	C3	MIR6791_5P	MIR6791_5P	5/148	170/27978	0.00214573804727762	0.0325033981668603	0.0261655973889673	ZNF862/VASH1/RIMS4/NBL1/CPLX2	5
1960	C3	MIR4437	MIR4437	4/148	103/27978	0.00221585846702188	0.0330334898336612	0.0265923270823229	BCL6B/SH3PXD2A/NAT8L/GIPC3	4
1961	C3	YY1_02	YY1_02	6/148	251/27978	0.002242400204665	0.0330334898336612	0.0265923270823229	CHTOP/DGCR2/GPATCH4/NAT8L/SMYD5/BCL2L13	6
1962	C3	MIR29A_3P	MIR29A_3P	8/148	434/27978	0.00224445777902611	0.0330334898336612	0.0265923270823229	HS3ST3B1/OSTC/HRK/HBEGF/SH3PXD2A/XKR7/VASH1/KIF26A	8
1963	C3	MIR29B_3P_MIR29C_3P	MIR29B_3P_MIR29C_3P	8/148	434/27978	0.00224445777902611	0.0330334898336612	0.0265923270823229	HS3ST3B1/OSTC/HRK/HBEGF/SH3PXD2A/XKR7/VASH1/KIF26A	8
1964	C3	TAAWWATAG_RSRFC4_Q2	TAAWWATAG_RSRFC4_Q2	5/148	172/27978	0.00225751883103124	0.0330334898336612	0.0265923270823229	SMPX/HRK/LSMEM2/PTCH1/PACS1	5
1965	C3	MIR12118	MIR12118	4/148	104/27978	0.00229514490391975	0.0333571397860228	0.0268528688972118	UBE2Q1/SON/ZBTB7A/NOVA2	4
1966	C3	MIR3135B	MIR3135B	4/148	105/27978	0.00237636461507343	0.0338513926292911	0.0272507479386253	PLXNA4/PPP1R9B/PACS1/GIPC3	4
1967	C3	MIR3173_3P	MIR3173_3P	4/148	105/27978	0.00237636461507343	0.0338513926292911	0.0272507479386253	UBE2Q1/SON/ZBTB7A/NOVA2	4
1968	C3	MIR3173_5P	MIR3173_5P	4/148	105/27978	0.00237636461507343	0.0338513926292911	0.0272507479386253	SH3PXD2A/VASH1/EPHA10/BCL2L13	4
1969	C3	MIR3175	MIR3175	5/148	175/27978	0.00243306368690819	0.0344310525693389	0.0277173806437948	HS3ST3B1/ANKRD52/RIMS4/NFIC/NOVA2	5
1970	C3	PAX8_B	PAX8_B	4/148	106/27978	0.00245954119537181	0.0345495578806299	0.0278127787387194	ELMO3/MNT/PTCH1/RGS12	4
1971	C3	PAX4_03	PAX4_03	6/148	256/27978	0.00247356202399675	0.0345495578806299	0.0278127787387194	ATG12/BCL6B/PHYHIP/SCRT2/MNT/FGF11	6
1972	C3	MIR3120_3P	MIR3120_3P	7/148	346/27978	0.00251624577928132	0.0349189978789298	0.0281101820503753	CREBRF/SRSF2/VAPB/FBXO45/TRANK1/SH3PXD2A/SNX29	7
1973	C3	CAGTCAC_MIR134	CAGTCAC_MIR134	3/148	52/27978	0.00265157432572588	0.0365611306066433	0.0294321171782663	SRSF2/NRF1/TTBK1	3
1974	C3	MIR4455	MIR4455	4/148	109/27978	0.00272104671160593	0.0370441232700276	0.0298209316495121	CAMK2B/NFIC/SLC8A2/FGFRL1	4
1975	C3	MIR6763_5P	MIR6763_5P	4/148	109/27978	0.00272104671160593	0.0370441232700276	0.0298209316495121	NBL1/SCRT2/NOVA2/ELAVL3	4
1976	C3	AHRARNT_02	AHRARNT_02	2/148	15/27978	0.00278947249213671	0.0375728242333117	0.0302465418110538	CREBRF/NRF1	2
1977	C3	MIR1226_3P	MIR1226_3P	4/148	110/27978	0.00281228484498521	0.0375728242333117	0.0302465418110538	HRK/NAT8L/VASH1/ELAVL3	4
1978	C3	MIR4472	MIR4472	4/148	110/27978	0.00281228484498521	0.0375728242333117	0.0302465418110538	CPLX2/NFIC/NOVA2/IQSEC2	4
1979	C3	AMEF2_Q6	AMEF2_Q6	6/148	265/27978	0.00293427664108909	0.0387334883035306	0.0311808893094071	ELAVL2/WIF1/ELMO3/NAT8L/LSMEM2/PACS1	6
1980	C3	MIR6722_3P	MIR6722_3P	5/148	183/27978	0.00294954055683562	0.0387334883035306	0.0311808893094071	SH3PXD2A/NFIC/PPP1R9B/ELAVL3/PACS1	5
1981	C3	MIR6803_5P	MIR6803_5P	3/148	54/27978	0.00295318088413716	0.0387334883035306	0.0311808893094071	NFIC/SCRT2/ZBTB7A	3
1982	C3	MIR6879_5P	MIR6879_5P	4/148	112/27978	0.00300100435327821	0.0391221840236451	0.0314937936915002	ZNF862/MAFG/KIAA0513/NOVA2	4
1983	C3	MIR330_5P	MIR330_5P	5/148	184/27978	0.00301925055891188	0.0391229394712015	0.0314944018351937	ZNF197/PRKCB/RIMS4/RNASE13/FGF11	5
1984	C3	MIR210_5P	MIR210_5P	3/148	55/27978	0.00311156167408067	0.0400776596463924	0.0322629622052487	ANKRD52/RIMS4/TMIE	3
1985	C3	AML_Q6	AML_Q6	6/148	269/27978	0.00315847232580106	0.0402004377088644	0.0323617999124431	SRSF2/ASCL4/MAFG/FAIM2/PTCH1/ELAVL3	6
1986	C3	EGR1_01	EGR1_01	6/148	269/27978	0.00315847232580106	0.0402004377088644	0.0323617999124431	ATG12/HRK/YPEL4/SMYD5/MNT/PTCH1	6
1987	C3	AP1_01	AP1_01	6/148	271/27978	0.00327525240284805	0.0414415759913303	0.0333609300475854	ELAVL2/SMPX/C19orf33/HBEGF/DLX1/PPP1R9B	6
1988	C3	MIR650	MIR650	4/148	116/27978	0.00340405653121903	0.0428194479453341	0.0344701323105897	KLF6/RIMS4/TTBK1/PPP1R9B	4
1989	C3	MIR6757_5P	MIR6757_5P	3/148	57/27978	0.00344374472551365	0.0430668308405805	0.0346692782954097	CD46/KIAA0513/TSFM	3
1990	C3	CAGTATT_MIR200B_MIR200C_MIR429	CAGTATT_MIR200B_MIR200C_MIR429	8/148	468/27978	0.00355157254468986	0.0437299619535331	0.0352031062240632	ELAVL2/SRSF2/PM20D2/MAFG/SH3PXD2A/VASH1/SCRT2/PPP1R9B	8
1991	C3	AP1_C	AP1_C	6/148	276/27978	0.00358128501928983	0.0437299619535331	0.0352031062240632	ELAVL2/SMPX/C19orf33/MNT/PPP1R9B/FGF11	6
1992	C3	MIR2277_3P	MIR2277_3P	2/148	17/27978	0.0035880733631724	0.0437299619535331	0.0352031062240632	SRSF2/CTBP1	2
1993	C3	ZA_UNIPROT_Q9UM89_UNREVIEWED_TARGET_GENES	ZA_UNIPROT_Q9UM89_UNREVIEWED_TARGET_GENES	3/148	58/27978	0.00361764978054693	0.0437299619535331	0.0352031062240632	KLF6/CTBP1/MNT	3
1994	C3	MIR3166	MIR3166	4/148	118/27978	0.00361875091944625	0.0437299619535331	0.0352031062240632	CREBRF/SH3PXD2A/VASH1/CAMK2B	4
1995	C3	MIR3612	MIR3612	4/148	118/27978	0.00361875091944625	0.0437299619535331	0.0352031062240632	KLF6/RIMS4/TTBK1/PPP1R9B	4
1996	C3	NFXL1_TARGET_GENES	NFXL1_TARGET_GENES	7/148	371/27978	0.00369403410685804	0.0443209197567109	0.0356788338348329	RCN2/SON/PHYHIP/NFIC/IQSEC2/SETD1B/MTFMT	7
1997	C3	MIR623	MIR623	4/148	119/27978	0.00372946837562281	0.0443209197567109	0.0356788338348329	ELAVL2/VAPB/ZNF197/SH3PXD2A	4
1998	C3	MIR6799_3P	MIR6799_3P	4/148	119/27978	0.00372946837562281	0.0443209197567109	0.0356788338348329	SH3PXD2A/VASH1/EPHA10/BCL2L13	4
1999	C3	MIR4760_3P	MIR4760_3P	6/148	279/27978	0.0037748278416585	0.0446134872934475	0.0359143539590991	ELAVL2/FAM133B/CTBP1/SON/TRIM24/KIF26A	6
[truncated: 9,868 more rows]
